# Supplementary material for: New Genomic Insights into “Entotheonella” Symbionts in Theonella swinhoei: Mixotrophy, Anaerobic Adaptation, Resilience, and Interaction
Source: Front Microbiol. 2016 Aug 25;7:1333. doi: 10.3389/fmicb.2016.01333 (PMC4996862; doi:10.3389/fmicb.2016.01333)
Supplement: Supplementary file 2 [file Data_Sheet_1.XLSX]

## Sheet: TSY1
#This is the list of genes that could be identified by RASTtk pipeline but were missing in the results of RefSeq pipeline.
(2E,6E)-farnesyl diphosphate synthase (EC 2.5.1.10)
(R)-2-hydroxyacid dehydrogenase, similar to L- sulfolactate dehydrogenase
[NiFe] hydrogenase metallocenter assembly protein HypC
[NiFe] hydrogenase metallocenter assembly protein HypD
[NiFe] hydrogenase metallocenter assembly protein HypE
[NiFe] hydrogenase metallocenter assembly protein HypF
1-aminocyclopropane-1-carboxylate deaminase (EC 3.5.99.7)
1-carboxy-3-chloro-3,4-dihydroxycyclo hexa-1,5-diene dehydrogenase (EC 1.-.-.-)
1-deoxy-D-xylulose 5-phosphate reductoisomerase (EC 1.1.1.267)
1-deoxy-D-xylulose 5-phosphate synthase (EC 2.2.1.7)
1-hydroxy-2-methyl-2-(E)-butenyl 4-diphosphate synthase (EC 1.17.7.1)
1,2-dihydroxycyclohexa-3,5-diene-1-carboxylate dehydrogenase
1,4-dihydroxy-2-naphthoate polyprenyltransferase (EC 2.5.1.74)
1,4-dihydroxy-2-naphthoyl-CoA hydrolase (EC 3.1.2.28) in menaquinone biosynthesis
16S rRNA (cytidine(1402)-2'-O)-methyltransferase (EC 2.1.1.198)
16S rRNA (cytosine(1402)-N(4))-methyltransferase EC 2.1.1.199)
16S rRNA (cytosine(967)-C(5))-methyltransferase
16S rRNA (cytosine(967)-C(5))-methyltransferase (EC 2.1.1.176)
16S rRNA (guanine(966)-N(2))-methyltransferase ## SSU rRNA m(2)G966
16S rRNA processing protein RimM
1D-myo-inositol 2-acetamido-2-deoxy-alpha-D-glucopyranoside deacetylase (EC 3.5.1.103)
2-amino-3-carboxymuconate-6-semialdehyde decarboxylase
2-amino-4-hydroxy-6-hydroxymethyldihydropteridine pyrophosphokinase (EC 2.7.6.3)
2-C-methyl-D-erythritol 2,4-cyclodiphosphate synthase (EC 4.6.1.12)
2-C-methyl-D-erythritol 4-phosphate cytidylyltransferase (EC 2.7.7.60)
2-dehydro-3-deoxyphosphogalactonate aldolase (6- phospho-2-dehydro-3-deoxygalactonate aldolase) (2- oxo-3- deoxygalactonate 6-phosphate aldolase) / Galactonate dehydratase
2-dehydro-3-deoxyphosphogalactonate aldolase (EC 4.1.2.21) (6-phospho-2-dehydro-3-deoxygalactonate aldolase) (2- oxo-3-deoxygalactonate 6-phosphate aldolase) / Galactonate dehydratase (EC 4.2.1.6)
2-dehydropantoate 2-reductase
2-dehydropantoate 2-reductase (EC 1.1.1.169)
2-deoxy-D-gluconate 3-dehydrogenase (EC 1.1.1.125)
2-haloalkanoic acid dehalogenase
2-hydroxy-3-oxopropionate reductase
2-hydroxy-3-oxopropionate reductase (EC 1.1.1.60)
2-hydroxymuconic semialdehyde hydrolase
2-isopropylmalate synthase (EC 2.3.3.13)
2-keto-3-deoxy-D-arabino-heptulosonate-7-phosphate synthase I alpha (EC 2.5.1.54)
2-Keto-3-deoxy-D-manno-octulosonate-8-phosphate synthase (EC 2.5.1.55)
2-methyl-6-phytyl-1,4-benzoquinone methyltransferase / 2-methyl-6-solanyl-1,4-benzoquinone methyltransferase
2-methylaconitate racemase
2-methylcitrate dehydratase (EC 4.2.1.79)
2-Oxobutyrate oxidase, putative
2-oxoglutarate oxidoreductase, beta subunit (EC 1.2.7.3)
2-oxoglutarate oxidoreductase, gamma subunit (EC 1.2.7.3) / 2-oxoglutarate oxidoreductase, alpha subunit (EC 1.2.7.3)
2-polyprenyl-6-methoxyphenol hydroxylase and related FAD-dependent oxidoreductases
2,3-bisphosphoglycerate-independent phosphoglycerate mutase (EC 5.4.2.12)
2,3-dihydroxybiphenyl 1,2-dioxygenase (EC 1.13.11.39)
2,4-dihydroxyhept-2-ene-1,7-dioic acid aldolase
2,4-dihydroxyhept-2-ene-1,7-dioic acid aldolase (EC 4.1.2.52)
2'-5' RNA ligase
23S rRNA (cytosine(1962)-C(5))-methyltransferase (EC 2.1.1.191)
23S rRNA (guanosine(2251)-2'-O)-methyltransferase (EC 2.1.1.185)
3-dehydroquinate dehydratase II (EC 4.2.1.10)
3-dehydroquinate synthase (EC 4.2.3.4)
3-deoxy-D-manno-octulosonate 8-phosphate phosphatase (EC 3.1.3.45)
3-deoxy-D-manno-octulosonic-acid transferase (EC 2.-.-.-)
3-deoxy-manno-octulosonate cytidylyltransferase (EC 2.7.7.38)
3-hydroxyacyl-[acyl-carrier-protein] dehydratase, FabZ form (EC 4.2.1.59)
3-hydroxyacyl-CoA dehydrogenase
3-hydroxyacyl-CoA dehydrogenase (EC 1.1.1.35)
3-hydroxyanthranilate 3,4-dioxygenase
3-hydroxyisobutyrate dehydrogenase (EC 1.1.1.31)
3-isopropylmalate dehydratase large subunit (EC 4.2.1.33)
3-isopropylmalate dehydratase small subunit (EC 4.2.1.33)
3-isopropylmalate dehydrogenase (EC 1.1.1.85)
3-ketoacyl-CoA thiolase (EC 2.3.1.16) @ Acetyl-CoA acetyltransferase (EC 2.3.1.9)
3-methylmercaptopropionyl-CoA ligase (EC 6.2.1.44) of DmdB1 type
3-oxoacyl-[acyl-carrier protein] reductase
3-oxoacyl-[acyl-carrier protein] reductase (EC 1.1.1.100)
3-oxoacyl-[acyl-carrier-protein] synthase (EC 2.3.1.41)
3-oxoacyl-[acyl-carrier-protein] synthase, KASII (EC 2.3.1.179)
3-oxoacyl-[acyl-carrier-protein] synthase, KASIII (EC 2.3.1.180)
3-oxoadipate CoA-transferase subunit A (EC 2.8.3.6)
3-phenylpropionate dioxygenase alpha subunit
3-phenylpropionate dioxygenase alpha subunit (EC 1.14.1.-)
3-phenylpropionate dioxygenase beta subunit
3-polyprenyl-4-hydroxybenzoate carboxy-lyase UbiX (EC 4.1.1.-)
3,4-dihydroxy-2-butanone 4-phosphate synthase (EC 4.1.99.12) / GTP cyclohydrolase II (EC 3.5.4.25)
3'(2'),5'-bisphosphate nucleotidase (EC 3.1.3.7)
4-carboxymuconolactone decarboxylase
4-carboxymuconolactone decarboxylase (EC 4.1.1.44)
4-carboxymuconolactone decarboxylase domain/alkylhydroperoxidase AhpD family core domain protein
4-hydroxy-3-methylbut-2-enyl diphosphate reductase (EC 1.17.1.2)
4-hydroxy-tetrahydrodipicolinate reductase (EC 1.17.1.8)
4-hydroxybenzoyl-CoA thioesterase family active site
4-hydroxybutyrate coenzyme A transferase
4-hydroxyphenylacetate 3-monooxygenase
4-hydroxyphenylacetate 3-monooxygenase (EC 1.14.13.3)
4-hydroxyphenylacetate 3-monooxygenase (EC 1.14.14.9)
4-hydroxyphenylpyruvate dioxygenase (EC 1.13.11.27)
4-hydroxythreonine-4-phosphate dehydrogenase (EC 1.1.1.262)
4,5-dihydroxyphthalate decarboxylase
4,5-dihydroxyphthalate decarboxylase (EC 4.1.1.55)
4'-phosphopantetheinyl transferase (EC 2.7.8.-)
4Fe-4S ferredoxin, iron-sulfur binding
5-Enolpyruvylshikimate-3-phosphate synthase (EC 2.5.1.19)
5-FCL-like protein
5-formyltetrahydrofolate cyclo-ligase (EC 6.3.3.2)
5-Formyltetrahydrofolate cycloligase paralog implicated in thiamin metabolism
5-methyltetrahydrofolate--homocysteine methyltransferase (EC 2.1.1.13)
5-methyltetrahydropteroyltriglutamate-- homocysteine methyltransferase
5-methyltetrahydropteroyltriglutamate--homocysteine methyltransferase (EC 2.1.1.14)
5-nucleotidase SurE (EC 3.1.3.5)
5,10-methylenetetrahydrofolate reductase (EC 1.5.1.20)
5'-methylthioadenosine phosphorylase (EC 2.4.2.28)
5'-nucleotidase YjjG
6-hexanolactone hydrolase
6,7-dimethyl-8-ribityllumazine synthase (EC 2.5.1.78)
7-cyano-7-deazaguanine synthase (EC 6.3.4.20)
7,8-didemethyl-8-hydroxy-5-deazariboflavin synthase subunit 1 / 7,8-didemethyl-8-hydroxy-5-deazariboflavin synthase subunit 2
8-amino-7-oxononanoate synthase (EC 2.3.1.47)
8-amino-7-oxononanoate synthase( EC:2.3.1.47 )
A/G-specific adenine glycosylase (EC 3.2.2.-)
AAA ATPase
ABC sugar transporter, ATP-binding component
ABC transporter (iron.B12.siderophore.hemin) , ATP-binding component
ABC transporter ATP-binding protein
ABC transporter peptide-binding protein
ABC transporter related
ABC transporter substrate-binding protein
ABC transporter, ATP-binding protein
ABC transporter, binding protein
ABC transporter, permease protein
ABC transporter, substrate-binding protein
ABC transporter, sugar-binding protein of unknown specificity
ABC-type amino acid transport/signal transduction system
ABC-type antimicrobial peptide transport system, permease component
ABC-type dipeptide transport system, periplasmic component
ABC-type Fe3+-hydroxamate transport system, periplasmic component
ABC-type multidrug transport system, ATPase component
ABC-type nitrate/sulfonate/bicarbonate transport system, ATPase component
ABC-type polar amino acid transport system, ATPase component
ABC-type sugar transport system, ATPase component
ABC-type sugar transport systems, permease components
ABC-type transport system involved in resistance to organic solvents, auxiliary component
ABC-type transport system involved in resistance to organic solvents, permease component
ABC-type tungstate transport system, ATP-binding protein
ABC-type tungstate transport system, periplasmic binding protein
ABC-type tungstate transport system, permease protein
ABC1 family protein
Abortive infection protein
Acetamidase/Formamidase
Acetoacetate metabolism regulatory protein AtoC
Acetoacetyl-CoA synthetase (EC 6.2.1.16)
Acetoin catabolism protein X, possible NAD kinase
Acetoin dehydrogenase E1 component alpha-subunit (EC 1.2.4.-)
Acetoin dehydrogenase E1 component beta-subunit (EC 1.2.4.-)
Acetolactate synthase large subunit
Acetolactate synthase large subunit (EC 2.2.1.6)
Acetolactate synthase large subunit homolog
Acetolactate synthase small subunit (EC 2.2.1.6)
Acetyl xylan esterase
Acetyl-CoA acetyltransferase
Acetyl-CoA synthetase (ADP-forming) alpha and beta chains, putative
Acetyl-CoA synthetase (EC 6.2.1.1)
Acetyl-coenzyme A carboxyl transferase alpha chain
Acetyl-coenzyme A carboxyl transferase beta chain (EC 6.4.1.2)
Acetylaminoadipate kinase (EC 2.7.2.-); Acetylglutamate kinase (EC 2.7.2.8)
Acetylglutamate kinase (EC 2.7.2.8)
Acetylornithine aminotransferase (EC 2.6.1.11)
Acetylornithine deacetylase
Acetylornithine deacetylase (EC 3.5.1.16)
Acetylornithine deacetylase/Succinyl- diaminopimelate desuccinylase and related deacylases
Acetylornithine deacetylase/Succinyl-diaminopimelate desuccinylase and related deacylases
Acetylspermidine deacetylase (EC 3.5.1.48); Deacetylases, including yeast histone deacetylase and acetoin utilization protein
Acetyltransferase
Acetyltransferase
Acetyltransferase, GNAT family
Acetyltransferase, GNAT family, potentially associated with YqeK
Aconitate hydratase (EC 4.2.1.3)
Acriflavin resistance protein
Acryloyl-CoA reductase AcuI/YhdH (EC 1.3.1.84)
Acyl carrier protein
Acyl carrier protein AcpK involved in in polyketide synthesis
Acyl-[acyl-carrier-protein]--UDP-N-acetylglucosamine O-acyltransferase (EC 2.3.1.129)
Acyl-CoA dehydrogenase
Acyl-CoA dehydrogenase family protein
Acyl-CoA dehydrogenase, long-chain specific (EC 1.3.99.13)
Acyl-CoA dehydrogenase, short-chain specific
Acyl-CoA dehydrogenase, short-chain specific (EC 1.3.8.1)
Acyl-CoA dehydrogenase, short-chain specific (EC 1.3.99.2)
Acyl-CoA:1-acyl-sn-glycerol-3-phosphate acyltransferase (EC 2.3.1.51)
Acylamino-acid-releasing enzyme (EC 3.4.19.1)
Acylphosphate phosphohydrolase (EC 3.6.1.7), putative
Acyltransferase family protein associated with ethylmalonyl-CoA pathway
addiction module antitoxin
Adenine phosphoribosyltransferase (EC 2.4.2.7)
Adenine-specific DNA methyltransferase
Adenosine deaminase (EC 3.5.4.4)
Adenosylcobinamide kinase (EC 2.7.1.156) / Adenosylcobinamide-phosphate guanylyltransferase (EC 2.7.7.62)
Adenosylcobinamide-phosphate synthase (EC 6.3.1.10)
Adenosylhomocysteinase (EC 3.3.1.1)
Adenylate cyclase
Adenylate cyclase (EC 4.6.1.1)
Adenylate cyclase (EC 4.6.1.1) / Guanylate cyclase (EC 4.6.1.2)
Adenylate cyclase / Guanylate cyclase
Adenylate kinase (EC 2.7.4.3)
Adenylosuccinate lyase (EC 4.3.2.2) @ SAICAR lyase (EC 4.3.2.2)
Adenylosuccinate synthetase (EC 6.3.4.4)
Adenylylsulfate kinase (EC 2.7.1.25)
ADP-heptose synthase (EC 2.7.-.-) / D-glycero-beta-D-manno-heptose 7-phosphate kinase
ADP-heptose--lipooligosaccharide heptosyltransferase II
ADP-heptose--lipooligosaccharide heptosyltransferase II (EC 2.4.1.-)
ADP-ribose pyrophosphatase
ADP-ribose pyrophosphatase (EC 3.6.1.13)
ADP-ribose pyrophosphatase of COG1058 family (EC 3.6.1.13)
ADP-ribose pyrophosphatase of COG1058 family (EC 3.6.1.13) / Nicotinamide-nucleotide amidase (EC 3.5.1.42)
ADP-ribose pyrophosphatase of COG1058 family (EC 3.6.1.13) / Nicotinamide-nucleotide amidase paralog YfaY, no functional activity
Aerobic glycerol-3-phosphate dehydrogenase (EC 1.1.5.3)
Aerobic-type carbon monoxide dehydrogenase, large subunit CoxL/CutL homologs
Aerobic-type carbon monoxide dehydrogenase, small subunit CoxS/CutS homologs
Agmatinase (EC 3.5.3.11)
Agmatine deiminase (EC 3.5.3.12)
AIR Synthase, TMP kinase, hydrogenase maturation protein HypE superfamily
Alanine dehydrogenase (EC 1.4.1.1)
Alanine racemase (EC 5.1.1.1)
Alanyl-tRNA synthetase (EC 6.1.1.7)
Alcohol dehydrogenase
Alcohol dehydrogenase (EC 1.1.1.1)
Alcohol dehydrogenase, zinc-containing
Aldehyde dehydrogenase
aldo/keto reductase
aldo/keto reductase family
Alkaline phosphatase (EC 3.1.3.1)
Alkanal monooxygenase alpha chain
Alkanal monooxygenase alpha chain (EC 1.14.14.3)
Alkanesulfonate monooxygenase (EC 1.14.14.5)
Alkanesulfonate utilization operon LysR-family regulator CbI
Alkyl hydroperoxide reductase and/or thiol-specific antioxidant family (AhpC/TSA) protein
Alkyl hydroperoxide reductase subunit C-like protein
Alkyl hydroperoxide reductase/ Thiol specific antioxidant/ Mal allergen
Alkyl sulfatase
Alkylhydroperoxidase AhpD domain protein
Alkylmercury lyase
Alpha-aminoadipate--LysW ligase (EC 6.3.2.n4)
Alpha-D-ribose 1-methylphosphonate 5-phosphate C-P lyase (EC 4.7.1.1)
Alpha-D-ribose 1-methylphosphonate 5-triphosphate diphosphatase (EC 3.6.1.63)
Alpha-D-ribose 1-methylphosphonate 5-triphosphate synthase subunit PhnG (EC 2.7.8.37)
Alpha-D-ribose 1-methylphosphonate 5-triphosphate synthase subunit PhnI (EC 2.7.8.37)
Alpha-D-ribose 1-methylphosphonate 5-triphosphate synthase subunit PhnL (EC 2.7.8.37)
Alpha-ketoglutarate-dependent taurine dioxygenase
Alpha-ketoglutarate-dependent taurine dioxygenase (EC 1.14.11.17)
Alpha-methylacyl-CoA racemase (EC 5.1.99.4)
Alpha,alpha-trehalose-phosphate synthase [UDP-forming] (EC 2.4.1.15) / Trehalose-6-phosphate phosphatase (EC 3.1.3.12)
Alpha/beta hydrolase family
alpha/beta hydrolase fold
Alpha/beta hydrolase fold precursor
Alternative dihydrofolate reductase 3
Altronate dehydratase (EC 4.2.1.7)
Amidase
Amidase clustered with urea ABC transporter and nitrile hydratase functions
Amidase family protein BBta_1912
Amidase family protein bll0246
Amidase family protein SACE_5032
Amidohydrolase domain protein
Amidophosphoribosyltransferase (EC 2.4.2.14)
Aminomethyltransferase
Aminomethyltransferase (glycine cleavage system T protein) (EC 2.1.2.10)
Aminotransferase, class III
aminotransferase, Class III pyridoxal-phosphate dependent
Aminotransferase, DegT/DnrJ/EryC1/StrS family
Ammonium transporter
Anaerobic dehydrogenases, typically selenocysteine-containing
Anhydro-N-acetylmuramic acid kinase (EC 2.7.1.170)
Ankyrin 2,3/unc44
Anthranilate phosphoribosyltransferase (EC 2.4.2.18)
Anthranilate synthase, aminase component (EC 4.1.3.27) / Anthranilate synthase, amidotransferase component (EC 4.1.3.27)
Anti-sigma B factor RsbT
Antibiotic biosynthesis monooxygenase
Antitoxin 1
Antitoxin HigA
Antitoxin to RelE-like translational repressor toxin
Antitoxin to Toxin 1, PIN domain
ApaG protein
Arginine-tRNA-protein transferase
Argininosuccinate synthase (EC 6.3.4.5)
Arginyl-tRNA synthetase (EC 6.1.1.19)
AroM protein
Aromatic-ring-hydroxylating dioxygenase, beta subunit
arpA protein - Streptomyces griseus
Arsenite oxidase small subunit precursor (EC 1.20.98.1)
aryl sulfotransferase
Aryldialkylphosphatase (phosphotriesterase) (paraoxonase), putative (php) (EC 3.1.8.1)
Arylesterase
Arylesterase precursor (EC 3.1.1.2)
arylmalonate decarboxylase
Arylsulfatase (EC 3.1.6.1)
Asp-tRNAAsn/Glu-tRNAGln amidotransferase A subunit and related amidases
Asparagine synthetase [glutamine-hydrolyzing] (EC 6.3.5.4)
Asparaginyl-tRNA synthetase
Asparaginyl-tRNA synthetase (EC 6.1.1.22)
Aspartate 1-decarboxylase (EC 4.1.1.11)
Aspartate aminotransferase
Aspartate aminotransferase (EC 2.6.1.1)
Aspartate carbamoyltransferase (EC 2.1.3.2)
Aspartate racemase
Aspartate-semialdehyde dehydrogenase (EC 1.2.1.11)
Aspartokinase (EC 2.7.2.4)
Aspartyl-tRNA synthetase (EC 6.1.1.12) @ Aspartyl-tRNA(Asn) synthetase (EC 6.1.1.23)
Aspartyl-tRNA(Asn) amidotransferase subunit A (EC 6.3.5.6) @ Glutamyl-tRNA(Gln) amidotransferase subunit A (EC 6.3.5.7)
Aspartyl-tRNA(Asn) amidotransferase subunit A @ Glutamyl-tRNA(Gln) amidotransferase subunit A
Aspartyl-tRNA(Asn) amidotransferase subunit B (EC 6.3.5.6) @ Glutamyl-tRNA(Gln) amidotransferase subunit B (EC 6.3.5.7)
Aspartyl-tRNA(Asn) amidotransferase subunit C (EC 6.3.5.6) @ Glutamyl-tRNA(Gln) amidotransferase subunit C (EC 6.3.5.7)
Asr1559 protein
ATP phosphoribosyltransferase (EC 2.4.2.17)
ATP phosphoribosyltransferase regulatory subunit (EC 2.4.2.17)
ATP synthase alpha chain (EC 3.6.3.14)
ATP synthase C chain (EC 3.6.3.14)
ATP synthase delta chain (EC 3.6.3.14)
ATP synthase F0 sector subunit a (EC 3.6.3.14)
ATP synthase F0 sector subunit b
ATP synthase gamma chain (EC 3.6.3.14)
ATP-dependent Clp protease adaptor protein ClpS
ATP-dependent Clp protease ATP-binding subunit ClpA
ATP-dependent Clp protease proteolytic subunit (EC 3.4.21.92)
ATP-dependent Clp protease, ATP-binding subunit ClpC / Negative regulator of genetic competence clcC/mecB
ATP-dependent DNA helicase
ATP-dependent DNA helicase RecG (EC 3.6.4.12)
ATP-dependent DNA helicase RecG-related protein
ATP-dependent DNA helicase RecQ
ATP-dependent DNA helicase UvrD/PcrA
ATP-dependent hsl protease ATP-binding subunit HslU
ATP-dependent protease La (EC 3.4.21.53) Type I
ATP-dependent protease La (EC 3.4.21.53) Type II
ATP-dependent protease La Type II
ATP-dependent protease LonB Type II
ATP-dependent RNA helicase
ATP-dependent RNA helicase, DEAD/DEAH box family
ATP-utilizing enzyme of the PP-loop superfamily
ATP:Cob(I)alamin adenosyltransferase (EC 2.5.1.17)
ATPase associated with various cellular activities AAA_5
ATPase associated with various cellular activities, AAA_5
ATPase YjeE, predicted to have essential role in cell wall biosynthesis
ATPase, AAA family
ATPase, ParA family
B12 binding domain of Methylmalonyl-CoA mutase (EC 5.4.99.2)
Bacterial proteasome-activating AAA-ATPase (PAN)
BarA sensory histidine kinase (
BarH
Baseplate assembly protein J
BatA (Bacteroides aerotolerance operon)
BatB
BatB / BatC
BEC protein
Benzoate transport protein
Benzoate--CoA ligase (EC 6.2.1.25)
Benzoyl-CoA oxygenase component B
Benzoyl-CoA-dihydrodiol lyase (EC 4.1.2.44)
Benzoylformate decarboxylase (EC 4.1.1.7)
beta-glucosidase (EC 3.2.1.21)
Beta-ketoadipate enol-lactone hydrolase
Beta-ketoadipate enol-lactone hydrolase (EC 3.1.1.24)
Beta-lactamase class C and other penicillin binding proteins
Beta-lactamase-like
beta-ribofuranosylaminobenzene 5'-phosphate synthase
Beta-ureidopropionase (EC 3.5.1.6)
Betaine--homocysteine S-methyltransferase (EC 2.1.1.5)
Biopolymer transport protein ExbD/TolR
Biosynthetic arginine decarboxylase (EC 4.1.1.19)
Biosynthetic Aromatic amino acid aminotransferase alpha (EC 2.6.1.57) @ Aspartate aminotransferase (EC 2.6.1.1)
Biotin carboxylase of acetyl-CoA carboxylase (EC 6.3.4.14)
Biotin carboxylase of acetyl-CoA carboxylase (EC 6.3.4.14) / Biotin carboxyl carrier protein of acetyl-CoA carboxylase
Biotin--protein ligase (EC 6.3.4.9)(EC 6.3.4.10)(EC 6.3.4.11)(EC 6.3.4.15)
Biphenyl-2,3-diol 1,2-dioxygenase
biphenyl-2,3-diol 1,2-dioxygenase III-related protein
Bipolar DNA helicase HerA
Bis(5'-nucleosyl)-tetraphosphatase, symmetrical (EC 3.6.1.41)
Bll0523 protein
Bll0704 protein
Bll1070 protein
Bll1368 protein
Bll2250 protein
Bll2701 protein
Bll2902 protein
Bll4605 protein
Bll6394 protein
blr7814; putative L-proline 4-hydroxylase
Blue copper oxidase CueO precursor
Branched-chain amino acid ABC transporter, amino acid-binding protein (TC 3.A.1.4.1)
Branched-chain amino acid ABC transporter, ATP-binding protein
Branched-chain amino acid ABC transporter, periplasmic substrate- binding protein
Branched-chain amino acid ABC transporter, permease protein
Branched-chain amino acid aminotransferase
Branched-chain amino acid aminotransferase (EC 2.6.1.42)
Branched-chain amino acid transport ATP-binding protein LivF (TC 3.A.1.4.1)
Branched-chain amino acid transport ATP-binding protein LivG (TC 3.A.1.4.1)
Branched-chain amino acid transport system permease protein LivM (TC 3.A.1.4.1)
Butyryl-CoA dehydrogenase
Butyryl-CoA dehydrogenase (EC 1.3.8.1)
Butyryl-CoA dehydrogenase (EC 1.3.99.2)
C3: similar to Vanillate O-demethylase oxygenase
C4-type zinc finger protein, DksA/TraR family
CAAX prenyl protease 1, putative
CAIB/BAIF family protein
Calcium/calmodulin-dependent protein kinase type II beta chain
cAMP-binding proteins - catabolite gene activator and regulatory subunit of cAMP-dependent protein kinases
Capsule polysaccharide export ATP-binding protein ctrD (EC 3.6.3.38)
Capsule polysaccharide export protein
Carbamoyl-phosphate synthase large chain (EC 6.3.5.5)
Carbamoyl-phosphate synthase small chain (EC 6.3.5.5)
carbon monoxide dehydrogenase D protein
Carbon monoxide dehydrogenase large chain (EC 1.2.99.2)
Carbon monoxide dehydrogenase large chain (EC 1.2.99.2) parolog without usual motifs
Carbon monoxide dehydrogenase medium chain
Carbon monoxide dehydrogenase medium chain (EC 1.2.99.2)
Carbon monoxide dehydrogenase small chain (EC 1.2.99.2)
Carbon monoxide oxidation accessory protein CoxE
Carbon monoxide oxidation accessory protein CoxG
Carbon storage regulator
Carbonic anhydrase (EC 4.2.1.1)
carbonic anhydrase, family 3
Carboxyl-terminal protease (EC 3.4.21.102)
Carboxylesterase (EC 3.1.1.1)
Carboxylesterase, type B
Carboxyvinyl-carboxyphosphonate phosphorylmutase (EC 2.7.8.23)
Catalase (EC 1.11.1.6) / Peroxidase (EC 1.11.1.7)
Catechol 1,2-dioxygenase 1 (EC 1.13.11.1)
Cation/multidrug efflux pump
CBS domain protein
CDP-diacylglycerol--glycerol-3-phosphate 3-phosphatidyltransferase (EC 2.7.8.5)
CDP-diacylglycerol--serine O-phosphatidyltransferase (EC 2.7.8.8)
Cell division inhibitor
Cell division integral membrane protein, YGGT family
Cell division protein FtsA
Cell division protein FtsH (EC 3.4.24.-)
Cell division protein FtsW
Cell division protein FtsX
Cell division protein FtsZ (EC 3.4.24.-)
Cell division protein MraZ
Cell division transporter, ATP-binding protein FtsE (TC 3.A.5.1.1)
Cell division trigger factor (EC 5.2.1.8)
Cell wall-binding protein
Chalcone synthase (EC 2.3.1.74)
Chaperone protein DnaJ
Chaperone protein DnaK
Chaperone protein HtpG
Chaperonin (heat shock protein 33)
Chemotaxis protein methyltransferase CheR (EC 2.1.1.80)
Chemotaxis response regulator protein-glutamate methylesterase CheB (EC 3.1.1.61)
Chitin binding protein
ChlI component of cobalt chelatase involved in B12 biosynthesis / ChlD component of cobalt chelatase involved in B12 biosynthesis
Choline dehydrogenase (EC 1.1.99.1)
Choline-sulfatase
Choline-sulfatase (EC 3.1.6.6)
Choloylglycine hydrolase
Chorismate synthase (EC 4.2.3.5)
Chromate resistance protein ChrB
Chromate transport protein ChrA
Chromosomal replication initiator protein DnaA
Chromosome (plasmid) partitioning protein ParA
Chromosome (plasmid) partitioning protein ParA / Sporulation initiation inhibitor protein Soj
Chromosome (plasmid) partitioning protein ParB / Stage 0 sporulation protein J
Circadian clock protein KaiC
Circadian input kinase A
Circadian oscillation regulator KaiB
Circadian phase modifier
Citrate synthase (si)
Citrate synthase (si) (EC 2.3.3.1)
ClpB protein
CmaB
CO dehydrogenase accessory protein CooC (nickel insertion)
Cob(I)alamin adenosyltransferase (EC 2.5.1.17) @ Cob(I)alamin adenosyltransferase (EC 2.5.1.17), clustered with cobalamin synthesis
Cobalamin synthase (EC 2.7.8.26)
Cobalt-containing nitrile hydratase subunit alpha (EC 4.2.1.84)
Cobalt-containing nitrile hydratase subunit beta
Cobalt-containing nitrile hydratase subunit beta (EC 4.2.1.84)
Cobalt-precorrin-2 C20-methyltransferase (EC 2.1.1.130)
Cobalt-precorrin-3 C(17)-methyltransferase (EC 2.1.1.272)
Cobalt-precorrin-4 C(11)-methyltransferase (EC 2.1.1.271)
Cobalt-precorrin-5B (C1)-methyltransferase (EC 2.1.1.195)
Cobalt-precorrin-6x reductase (EC 1.3.1.54)
Cobalt-precorrin-7 (C5)-methyltransferase (EC 2.1.1.289) / Cobalt-precorrin-6B C15-methyltransferase [decarboxylating] (EC 2.1.1.196)
Cobalt-precorrin-8 methylmutase (EC 5.4.99.60)
Cobalt-zinc-cadmium resistance protein
Cobalt-zinc-cadmium resistance protein CzcA; Cation efflux system protein CusA
Cobyric acid synthase (EC 6.3.5.10)
Cobyrinic acid a,c-diamide synthetase (EC 6.3.5.11)
Coenzyme A ligase
Coenzyme F420-0:L-glutamate ligase (EC 6.3.2.31) @ F420-1:L-glutamate ligase (EC 6.3.2.34)
Coenzyme F420-dependent N5,N10-methylene tetrahydromethanopterin reductase and related flavin-dependent oxidoreductases
Coenzyme F420-dependent N5,N10-methylene tetrahydromethanopterin reductase and related flavin-dependent oxidoreductases; sulfonate monooxygenase
Coenzyme F420-dependent oxidoreductase
Coenzyme PQQ synthesis protein B
Coenzyme PQQ synthesis protein D
Coenzyme PQQ synthesis protein E
CofC, F420 2-Phospho-l-lactate Guanylyltransferase
COG0028: Thiamine pyrophosphate-requiring enzymes
COG0189: Glutathione synthase/Ribosomal protein S6 modification enzyme (glutaminyl transferase)
COG0398: uncharacterized membrane protein
COG0454: Histone acetyltransferase HPA2 and related acetyltransferases
COG0463: Glycosyltransferases involved in cell wall biogenesis
COG0553: Superfamily II DNA/RNA helicases, SNF2 family
COG0697: Permeases of the drug/metabolite transporter (DMT) superfamily
COG0708: Exonuclease III
COG1242: Predicted Fe-S oxidoreductase
COG1487: Predicted nucleic acid-binding protein, contains PIN domain
COG1496: Uncharacterized conserved protein
COG1801: Uncharacterized conserved protein
COG2907: Amine oxidase, flavin-containing
COG3866 Pectate lyase
Colanic acid biosysnthesis glycosyl transferase WcaI
cold-shock DNA-binding domain protein
Competence lipoprotein comL precursor
Competence protein F homolog, phosphoribosyltransferase domain; protein YhgH required for utilization of DNA as sole source of carbon and energy
Conjugative transfer protein TrbF
Conjugative transfer protein TrbG
Conjugative transfer protein TrbI
Conserved domain protein
Conserved membrane protein in copper uptake, YcnI
Conserved oxidoreductase
Conserved protein
Conserved protein containing a Zn-ribbon motif
Copper binding protein, plastocyanin/azurin family
Copper metallochaperone PCu(A)C, inserts Cu(I) into cytochrome oxidase subunit II
Copper resistance protein CopC
Copper-translocating P-type ATPase ; FUPA31 P- type ATPase
Coproheme decarboxylase HemQ (no EC)
Coupling protein VirD4, ATPase required for T-DNA transfer
Crossover junction endodeoxyribonuclease RuvC (EC 3.1.22.4)
CTP synthase
CTP synthase (EC 6.3.4.2)
cupin domain protein
Cyclic pyranopterin monophosphate synthase accessory protein
Cyclic pyranopterin phosphate synthase (MoaA) (EC 4.1.99.18)
cyclohexanone monooxygenase
Cyclohexanone monooxygenase (EC 1.14.13.22)
Cyclopropane-fatty-acyl-phospholipid synthase (EC 2.1.1.79)
Cystathionine beta-lyase, type II (EC 4.4.1.8)
Cystathionine gamma-lyase (EC 4.4.1.1)
Cystathionine gamma-synthase (EC 2.5.1.48)
Cysteine desulfurase (EC 2.8.1.7)
Cysteine synthase (EC 2.5.1.47)
Cysteinyl-tRNA synthetase (EC 6.1.1.16)
Cytidine deaminase (EC 3.5.4.5)
Cytidylate kinase (EC 2.7.4.25)
Cytochrome b/b6, N-terminal
Cytochrome c
cytochrome c class I
Cytochrome c family protein
cytochrome c family protein, putative
Cytochrome c heme lyase subunit CcmF
Cytochrome c oxidase (cbb3-type) subunit CcoN (EC 1.9.3.1)
Cytochrome c oxidase (cbb3-type) subunit CcoO (EC 1.9.3.1)
Cytochrome c oxidase caa3-type assembly factor CtaG_BS (unrelated to Cox11-CtaG family)
Cytochrome c oxidase polypeptide I (EC 1.9.3.1)
Cytochrome c oxidase polypeptide II (EC 1.9.3.1)
Cytochrome c oxidase polypeptide III
Cytochrome c oxidase polypeptide III (EC 1.9.3.1)
Cytochrome c oxidase subunit CcoO
Cytochrome c-552 precursor
Cytochrome c-type biogenesis protein CcmC, putative heme lyase for CcmE
Cytochrome c-type biogenesis protein CcmE, heme chaperone
Cytochrome c-type biogenesis protein DsbD, protein-disulfide reductase (EC 1.8.1.8)
cytochrome c, class I
Cytochrome c4
Cytochrome c551 peroxidase
Cytochrome c551 peroxidase (EC 1.11.1.5)
cytochrome P450
Cytosine deaminase (EC 3.5.4.1)
Cytosol aminopeptidase PepA (EC 3.4.11.1)
D-3-phosphoglycerate dehydrogenase (EC 1.1.1.95)
D-alanine--D-alanine ligase
D-alanine--D-alanine ligase (EC 6.3.2.4)
D-aminopeptidase dipeptide-binding protein DppA (EC 3.4.11.-)
D-beta-hydroxybutyrate dehydrogenase
D-glycerate 2-kinase (EC 2.7.1.165)
D-malate dehydrogenase [decarboxylating] (EC 1.1.1.83)
D-proline reductase, 26 kDa subunit (EC 1.21.4.1) @ selenocysteine-containing
D-proline reductase, 26 kDa subunit @ selenocysteine-containing
D-tyrosyl-tRNA(Tyr) deacylase (EC 3.6.1.n1)
Deacetylases, including yeast histone deacetylase and acetoin utilization protein
DEAD-box ATP-dependent RNA helicase CshA (EC 3.6.4.13)
decarboxylase
Dehydrogenase homolog
Dehydrogenases with different specificities (related to short-chain alcohol dehydrogenases)
Deoxycytidine triphosphate deaminase (EC 3.5.4.13)
Deoxyhypusine synthase (EC 2.5.1.46)
Deoxyribodipyrimidine photolyase (EC 4.1.99.3)
Deoxyuridine 5'-triphosphate nucleotidohydrolase
Dephospho-CoA kinase (EC 2.7.1.24)
Di-haem cytochrome c peroxidase family protein
Diaminobutyrate--2-oxoglutarate transaminase (EC 2.6.1.76)
Diaminohydroxyphosphoribosylaminopyrimidine deaminase (EC 3.5.4.26) / 5-amino-6-(5-phosphoribosylamino)uracil reductase (EC 1.1.1.193)
Diaminohydroxyphosphoribosylaminopyrimidine deaminase / 5-amino-6-(5-phosphoribosylamino)uracil reductase
Diaminopimelate decarboxylase (EC 4.1.1.20)
Diaminopimelate epimerase (EC 5.1.1.7)
Dibenzothiophene desulfurization enzyme A
Dienelactone hydrolase family
Dienelactone hydrolase family protein
Dihydrodipicolinate synthase family
Dihydrofolate synthase (EC 6.3.2.12) @ Folylpolyglutamate synthase (EC 6.3.2.17)
Dihydrolipoamide acetyltransferase component of pyruvate dehydrogenase complex (EC 2.3.1.12)
Dihydrolipoamide acyltransferase component of branched-chain alpha-keto acid dehydrogenase complex
Dihydrolipoamide dehydrogenase (EC 1.8.1.4)
Dihydroneopterin aldolase (EC 4.1.2.25)
Dihydroorotase (EC 3.5.2.3)
Dihydroorotate dehydrogenase (NAD(+)), catalytic subunit (EC 1.3.1.14)
Dihydropteroate synthase (EC 2.5.1.15)
Dihydropyrimidinase (EC 3.5.2.2) @ D-hydantoinase (EC 3.5.2.2)
Dihydroxy-acid dehydratase (EC 4.2.1.9)
Dihydroxyacetone ABC transport system, permease protein # predicted
Dimethylglycine N-methyltransferase
Dimethylmenaquinone methyltransferase family protein
DinG family ATP-dependent helicase CPE1197
Dipeptide transport system permease protein DppB (TC 3.A.1.5.2)
Dipeptide transport system permease protein DppC (TC 3.A.1.5.2)
Dipeptide-binding ABC transporter, periplasmic substrate-binding component (TC 3.A.1.5.2)
Dipeptidyl anminopeptidase
DNA alkylation repair enzyme
DNA double-strand break repair protein Mre11
DNA for 3-methylaspartate ammonia-lyase, glutamate mutase
DNA gyrase subunit A (EC 5.99.1.3)
DNA gyrase subunit B (EC 5.99.1.3)
DNA helicase (Rad25 homolog)
DNA ligase (ATP) (EC 6.5.1.1)
DNA ligase (NAD(+)) (EC 6.5.1.2)
DNA mismatch repair protein MutL
DNA mismatch repair protein MutS
DNA polymerase I (EC 2.7.7.7)
DNA polymerase II (EC 2.7.7.7)
DNA polymerase III alpha subunit (EC 2.7.7.7)
DNA polymerase III beta subunit (EC 2.7.7.7)
DNA polymerase III delta subunit
DNA polymerase III epsilon subunit
DNA polymerase III polC-type
DNA polymerase III subunits gamma and tau
DNA polymerase III subunits gamma and tau (EC 2.7.7.7)
DNA polymerase, beta-like region
DNA primase domain protein
DNA recombination and repair protein RecF
DNA recombination protein RmuC
DNA repair protein RadA
DNA repair protein RecN
DNA topoisomerase I (EC 5.99.1.2)
DNA topoisomerase III
DNA topoisomerase III (EC 5.99.1.2)
DNA translocase FtsK
DNA-3-methyladenine glycosylase (EC 3.2.2.20)
DNA-3-methyladenine glycosylase II (EC 3.2.2.21)
DNA-binding heavy metal response regulator
DNA-binding protein HBsu
DNA-binding protein HU
DNA-binding protein HU-alpha
DNA-binding response regulator
DNA-binding response regulator ColR
DNA-binding response regulator KdpE
DNA-binding response regulator, LuxR family
DNA-damage-inducible protein J
DNA-directed RNA polymerase alpha subunit (EC 2.7.7.6)
DNA-directed RNA polymerase beta subunit (EC 2.7.7.6)
DNA-directed RNA polymerase beta' subunit (EC 2.7.7.6)
DNA-invertase
DNA-methyltransferase
DnaJ-class molecular chaperone CbpA
DnaK suppressor protein
DnaK-related protein
dNTP triphosphohydrolase, broad substrate specificity
Dodecin (COG3360) Flavin-binding
Domain of unknown function (DUF820)
DOPA 4,5-dioxygenase
dTDP-4-amino-4,6-dideoxygalactose transaminase (EC 2.6.1.59)
dTDP-4-dehydrorhamnose 3,5-epimerase (EC 5.1.3.13)
dTDP-4-dehydrorhamnose reductase
dTDP-glucose 4,6-dehydratase (EC 4.2.1.46)
DUF1432 domain-containing protein
DUF433 domain-containing protein
EbsC protein
Ectoine hydroxylase (EC 1.17.-.-)
Electron transfer flavoprotein, alpha subunit
Electron transfer flavoprotein, beta subunit
Electron transfer iron-sulfur protein
Elongation factor G-like protein TM_1651
endodeoxyribonuclease RusA
Endonuclease III (EC 4.2.99.18)
Endonuclease relaxase
Endonuclease, Uma2 family
endonuclease/exonuclease/phosphatase family
Endonuclease/exonuclease/phosphatase family protein
Endoribonuclease L-PSP
endoribonuclease L-PSP family protein
Enolase (EC 4.2.1.11)
Enoyl-[acyl-carrier-protein] reductase [FMN] (EC 1.3.1.9)
Enoyl-[acyl-carrier-protein] reductase [NADH] (EC 1.3.1.9)
Enoyl-CoA hydratase (EC 4.2.1.17)
Enoyl-CoA hydratase [isoleucine degradation] (EC 4.2.1.17) / 3-hydroxyacyl-CoA dehydrogenase (EC 1.1.1.35)
Enoyl-CoA hydratase/isomerase family protein
Epoxide hydrolase (EC 3.3.2.9)
Epoxide hydrolase domain protein
Epoxyqueuosine (oQ) reductase QueG
Error-prone repair protein UmuD
Error-prone, lesion bypass DNA polymerase V (UmuC)
Esterase/lipase
Ethidium bromide-methyl viologen resistance protein EmrE
Excinuclease ABC subunit A
Excinuclease ABC subunit B
Excinuclease ABC subunit C
Excisionase
Exodeoxyribonuclease VII large subunit (EC 3.1.11.6)
Exoenzymes regulatory protein AepA precursor
Exonuclease SbcD
Exopolyphosphatase (EC 3.6.1.11)
Exopolysaccharide biosynthesis glycosyltransferase EpsF
Extracellular ligand-binding receptor
extracellular solute-binding protein family 3
F420-dependent glucose-6-phosphate dehydrogenase
F420-dependent N(5),N(10)- methylenetetrahydromethanopterin reductase
F420-dependent N(5),N(10)-methylenetetrahydromethanopterin reductase (EC 1.5.99.11)
F420-dependent oxidoreductase
Fatty acid desaturase (EC 1.14.19.1); Delta-9 fatty acid desaturase (EC 1.14.19.1)
FB22 precursor
fdxN element excision controlling factor protein
Fe-S oxidoreductase
Fe-S protein, homolog of lactate dehydrogenase SO1521
Fe-S-cluster-containing hydrogenase components 1
Ferredoxin
Ferredoxin reductase
ferredoxin thioredoxin reductase, catalytic beta chain
Ferredoxin--NADP(+) reductase, actinobacterial (eukaryote-like) type (EC 1.18.1.2)
ferredoxin-thioredoxin reductase, catalytic chain
Ferredoxin, 2Fe-2S
Ferric hydroxamate ABC transporter (TC 3.A.1.14.3), ATP-binding protein FhuC
Ferric iron ABC transporter, ATP-binding protein
Ferric iron ABC transporter, iron-binding protein
Ferrochelatase, protoheme ferro-lyase
FHA-domain containing secreted protein
Fibronectin type III domain protein
Fibronectin/fibrinogen-binding protein
FIG00031715: Predicted metal-dependent phosphoesterases (PHP family)
FIG000506: Predicted P-loop-containing kinase
FIG001454: Transglutaminase-like enzymes, putative cysteine proteases
FIG001587: exported protein
FIG002344: Hydrolase (HAD superfamily)
FIG002813: LPPG:FO 2-phospho-L-lactate transferase like, CofD-like
FIG003276: zinc-binding protein
FIG003603: membrane protein, putative
FIG003737: Predicted deacylase
FIG004453: protein YceG like
FIG004655: Polysaccharide deacetylase
FIG007317: Chromosome segregation protein SMC- like
FIG011178: rRNA methylase
FIG01269488: protein, clustered with ribosomal protein L32p
FIG019045: long form Mg-chelase associated protein with vWA domain
FIG022979: MoxR-like ATPases
FIG024850: short form Mg-chelase associated protein with vWA domain
FIG038648: MoaD and/or ThiS families
FIG040338: Glycosyl transferase
FIG056164: rhomboid family serine protease
FIG071646: Sugar transferase
FIG092679: Fe-S oxidoreductase
FIG137776: Glycosyltransferase
FIG146285: Diadenosine tetraphosphate (Ap4A) hydrolase and other HIT family hydrolases
FKBP-type peptidyl-prolyl cis-trans isomerase SlpA
FKBP-type peptidyl-prolyl cis-trans isomerase SlyD (EC 5.2.1.8)
Flagellar motor rotation protein MotB
Flagellar regulatory protein FleQ
Flagellar synthesis regulator FleN
flavin and coenzyme A sequestration protein dodecin
Flavin monoamine oxidase-related protein
Flavin-containing monooxygenase
Flavodoxin reductases (ferredoxin-NADPH reductases) family 1
Flp pilus assembly protein RcpC/CpaB
Flp pilus assembly protein TadB
Flp pilus assembly protein, pilin Flp
FMN adenylyltransferase (EC 2.7.7.2) / Riboflavin kinase (EC 2.7.1.26)
FMN reductase (EC 1.5.1.29)
FOG: TPR repeat
Folate-dependent protein for Fe/S cluster synthesis/repair in oxidative stress
Foldase protein PrsA precursor
Formaldehyde dehydrogenase MscR, NAD/mycothiol-dependent (EC 1.2.1.66) / S-nitrosomycothiol reductase MscR
Formamidopyrimidine-DNA glycosylase (EC 3.2.2.23)
Formate dehydrogenase chain D (EC 1.2.1.2)
Formate dehydrogenase-O, iron-sulfur subunit (EC 1.2.1.2); Putative formate dehydrogenase iron-sulfur subunit (EC 1.2.1.2)
Formate dehydrogenase-O, major subunit (EC 1.2.1.2)
Formate dehydrogenase-O, major subunit (EC 1.2.1.2) @ selenocysteine-containing
Formate hydrogenlyase transcriptional activator
Formate--tetrahydrofolate ligase (EC 6.3.4.3)
Formyl-coenzyme A transferase (EC 2.8.3.16)
Fosmidomycin resistance protein
Fructokinase (EC 2.7.1.4)
Fructose ABC transporter, ATP-binding component FrcA
Fructose ABC transporter, permease component FrcC
Fructose ABC transporter, substrate-binding component FrcB
Fructose-1,6-bisphosphatase, type I (EC 3.1.3.11)
Fructose-bisphosphate aldolase class I (EC 4.1.2.13)
Fructose-bisphosphate aldolase class II (EC 4.1.2.13)
Fumarate hydratase class I (EC 4.2.1.2)
Fumarate hydratase class I, aerobic (EC 4.2.1.2)
Fumarate reductase flavoprotein subunit (EC 1.3.99.1)
Fumarylacetoacetase (EC 3.7.1.2)
Fumarylacetoacetate hydrolase family protein
FxsA
G:T/U mismatch-specific uracil/thymine DNA-glycosylase
Galactitol-1-phosphate 5-dehydrogenase
Gamma-glutamyl phosphate reductase (EC 1.2.1.41)
Gamma-glutamyltranspeptidase (EC 2.3.2.2) @ Glutathione hydrolase (EC 3.4.19.13)
gamma-tocopherol methyltransferase
gamma-tocopherol methyltransferase @ delta- tocopherol methyltransferase
GCN5-related N-acetyltransferase
GDP-L-fucose synthetase (EC 1.1.1.271)
GDP-mannose 6-dehydrogenase (EC 1.1.1.132)
General secretion pathway protein A
General secretion pathway protein C
General secretion pathway protein E
General secretion pathway protein F
General secretion pathway protein G
General secretion pathway protein H
Gentisate 1,2-dioxygenase (EC 1.13.11.4)
GGDEF/response regulator receiver domain protein
gliding motility protein GldF
Glucokinase (EC 2.7.1.2)
Gluconate 5-dehydrogenase
Gluconate dehydratase (EC 4.2.1.39)
Gluconokinase
Gluconokinase (EC 2.7.1.12)
Gluconolactonase
Gluconolactonase
Gluconolactonase (EC 3.1.1.17)
gluconolactonase, putative
Glucosamine--fructose-6-phosphate aminotransferase [isomerizing] (EC 2.6.1.16)
Glucose-1-phosphate cytidylyltransferase (EC 2.7.7.33)
Glucose-1-phosphate thymidylyltransferase (EC 2.7.7.24)
Glucose-methanol-choline (GMC) oxidoreductase:NAD binding site
Glucosyl-3-phosphoglycerate synthase (EC 2.4.1.266)
Glutamate 5-kinase (EC 2.7.2.11) / RNA-binding C-terminal domain PUA
Glutamate Aspartate periplasmic binding protein precursor GltI (TC 3.A.1.3.4)
Glutamate Aspartate transport system permease protein GltJ (TC 3.A.1.3.4)
Glutamate Aspartate transport system permease protein GltK (TC 3.A.1.3.4)
Glutamate N-acetyltransferase (EC 2.3.1.35) @ N-acetylglutamate synthase (EC 2.3.1.1)
Glutamate synthase [NADPH] large chain (EC 1.4.1.13)
Glutamate synthase [NADPH] putative GlxC chain (EC 1.4.1.13)
Glutamate synthase [NADPH] small chain (EC 1.4.1.13)
Glutamate-1-semialdehyde 2,1-aminomutase (EC 5.4.3.8)
Glutamate-1-semialdehyde aminotransferase (EC 5.4.3.8)
Glutamate-ammonia-ligase adenylyltransferase (EC 2.7.7.42)
Glutamate-rich protein grpB
Glutaminase
Glutaminase (EC 3.5.1.2)
glutamine amidotransferase
Glutamine amidotransferase protein GlxB (EC 2.4.2.-)
Glutamine cyclotransferase
Glutamine synthetase type I (EC 6.3.1.2)
Glutaminyl-tRNA synthetase (EC 6.1.1.18)
Glutamyl-tRNA reductase (EC 1.2.1.70)
Glutamyl-tRNA synthetase (EC 6.1.1.17) @ Glutamyl-tRNA(Gln) synthetase (EC 6.1.1.24)
Glutamyl-tRNA(Gln) amidotransferase subunit A- like protein
Glutamyl-tRNA(Gln) amidotransferase subunit A-like protein
Glutaryl-CoA dehydrogenase
Glutaryl-CoA dehydrogenase (EC 1.3.99.7)
Glycerol kinase (EC 2.7.1.30)
Glycerol uptake facilitator protein
Glycerol-3-phosphate ABC transporter, ATP-binding protein UgpC (TC 3.A.1.1.3)
Glycerol-3-phosphate ABC transporter, periplasmic glycerol-3-phosphate-binding protein (TC 3.A.1.1.3)
Glycerol-3-phosphate ABC transporter, permease protein UgpA (TC 3.A.1.1.3)
Glycerol-3-phosphate cytidylyltransferase (EC 2.7.7.39)
Glycerol-3-phosphate dehydrogenase [NAD(P)+] (EC 1.1.1.94)
Glycerophosphoryl diester phosphodiesterase (EC 3.1.4.46)
Glycine betaine/L-proline transport ATP-binding protein ProV (TC 3.A.1.12.1)
Glycine betaine/L-proline transport system permease protein ProW (TC 3.A.1.12.1)
glycine betaine/proline ABC transporter, periplasmic substrate-binding protein
Glycine cleavage system H protein
Glycine cleavage system transcriptional antiactivator GcvR
Glycine dehydrogenase [decarboxylating] (glycine cleavage system P protein) (EC 1.4.4.2)
Glycine oxidase ThiO
Glycine oxidase ThiO (EC 1.4.3.19)
Glycine reductase component B beta subunit (EC 1.21.4.2) / Glycine reductase component B alpha subunit (EC 1.21.4.2)
Glycine reductase component B beta subunit / Glycine reductase component B alpha subunit
Glycine reductase component B gamma subunit (EC 1.21.4.2) @ selenocysteine-containing
Glycine reductase component B gamma subunit @ selenocysteine-containing
Glycine/D-amino acid oxidases (deaminating)
Glycine/sarcosine/betaine reductase component C chain 1
Glycine/sarcosine/betaine reductase protein A @ selenocysteine-containing
Glycogen debranching enzyme (EC 3.2.1.-)
Glycogen phosphorylase (EC 2.4.1.1)
Glycolate dehydrogenase (EC 1.1.99.14), FAD-binding subunit GlcE
Glycolate dehydrogenase (EC 1.1.99.14), iron-sulfur subunit GlcF
Glycolate dehydrogenase (EC 1.1.99.14), subunit GlcD
glycoside hydrolase, family 16
Glycosyl hydrolase, BNR repeat precursor
glycosyl transferase
glycosyl transferase family 2
glycosyl transferase group 1
Glycosyl transferase, family 2
glycosyl transferase, group 1
Glycosyl transferase, group 2 family
Glycosyl transferase, group 2 family protein
Glycosyltransferase
Glycosyltransferase
Glycyl-tRNA synthetase (EC 6.1.1.14)
glyoxalase
Glyoxalase family protein
Glyoxalase/bleomycin resistance protein/dioxygenase
Glyoxalase/Bleomycin resistance protein/dioxygenase domain
GMP synthase [glutamine-hydrolyzing], amidotransferase subunit (EC 6.3.5.2) / GMP synthase [glutamine-hydrolyzing], ATP pyrophosphatase subunit (EC 6.3.5.2)
GNAT family acetyltransferase PA5433
Group 2 RNA polymerase sigma factor
GTP cyclohydrolase I (EC 3.5.4.16) type 1
GTP cyclohydrolase II homolog
GTP-binding and nucleic acid-binding protein YchF
GTP-binding protein EngA
GTP-binding protein EngB
GTP-binding protein Era
GTP-binding protein HflX
GTP-binding protein Obg
GTP-binding protein RBG1/RBG2
GTP-binding protein TypA/BipA
GTPase and tRNA-U34 5-formylation enzyme TrmE
Guanine deaminase (EC 3.5.4.3)
Guanosine-3',5'-bis(diphosphate) 3'-pyrophosphohydrolase (EC 3.1.7.2) / GTP pyrophosphokinase (EC 2.7.6.5), (p)ppGpp synthetase II
Guanylate kinase (EC 2.7.4.8)
HAD-superfamily hydrolase
HAD-superfamily hydrolase, subfamily IA, variant 3
Haloacid dehalogenase-like hydrolase
Haloacid dehalogenase, type II (EC 3.8.1.2)
Haloalkane dehalogenase
HDIG domain protein
Heat shock protein 60 family chaperone GroEL
Heat shock protein 60 family co-chaperone GroES
Heat shock protein GrpE
heat shock protein Hsp20
heat shock protein, Hsp20 family
Heat-inducible transcription repressor HrcA
Helicase PriA essential for oriC/DnaA-independent DNA replication
Helicase, SNF2/RAD54 family
Helix-turn-helix motif
Heme A synthase, cytochrome oxidase biogenesis protein Cox15-CtaA
Heme O synthase, protoheme IX farnesyltransferase (EC 2.5.1.-) COX10-CtaB
Heme-degrading monooxygenase IsdG
Hemoglobin-like protein HbO
Hemolysin
Hemolysins and related proteins containing CBS domains
HemX protein, negative effector of steady-state concentration of glutamyl-tRNA reductase
Heterocyst specific ABC transporter ATP-binding protein
heterocyst specific ABC-transporter, membrane fusion protein DevB homolog
HflC protein
HflK protein
HicB
HicB family protein
HigA protein (antitoxin to HigB)
High-affinity branched-chain amino acid transport system permease protein LivH (TC 3.A.1.4.1)
High-affinity choline uptake protein BetT
High-affinity leucine-specific transport system, periplasmic binding protein LivK (TC 3.A.1.4.1)
High-affnity carbon uptake protein Hat/HatR
Histidine ABC transporter, ATP-binding protein HisP (TC 3.A.1.3.1)
Histidine ammonia-lyase (EC 4.3.1.3)
Histidinol dehydrogenase (EC 1.1.1.23)
Histidinol-phosphatase [alternative form] (EC 3.1.3.15)
Histidinol-phosphate aminotransferase (EC 2.6.1.9)
Histidinol-phosphate aminotransferase (EC 2.6.1.9) @ Aromatic-amino-acid aminotransferase (EC 2.6.1.57)
Histidyl-tRNA synthetase (EC 6.1.1.21)
Histone acetyltransferase HPA2 and related acetyltransferases
HIT family protein
HlyD family secretion protein
HNH endonuclease family protein
Holliday junction DNA helicase RuvA
Holliday junction DNA helicase RuvB
Holo-[acyl-carrier protein] synthase (EC 2.7.8.7)
Homogentisate 1,2-dioxygenase (EC 1.13.11.5)
Homoserine dehydrogenase (EC 1.1.1.3)
Homoserine kinase (EC 2.7.1.39)
Homoserine O-acetyltransferase (EC 2.3.1.31)
Homoserine O-succinyltransferase (EC 2.3.1.46)
HRDC domain protein
HspR, transcriptional repressor of DnaK operon
HtrA protease/chaperone protein
Hydantoin racemase
Hydantoin racemase (EC 5.1.99.5)
Hydantoinase/oxoprolinase family protein
Hydride transferase 1
Hydrogen peroxide-inducible genes activator
Hydrolase, alpha/beta fold family
Hydrolase, alpha/beta fold family protein, At1g52510/AT4G12830 homolog 2
hydrolase, CocE/NonD family
Hydroxyethylthiazole kinase (EC 2.7.1.50)
Hydroxymethylglutaryl-CoA lyase (EC 4.1.3.4)
Hydroxymethylglutaryl-CoA synthase (EC 2.3.3.10)
Hydroxymethylpyrimidine ABC transporter, ATPase component
Hydroxymethylpyrimidine ABC transporter, substrate-binding component
Hydroxymethylpyrimidine ABC transporter, transmembrane component
Hydroxymethylpyrimidine phosphate kinase ThiD (EC 2.7.4.7)
Hydroxyproline dehydratase putative
Hydroxypyruvate isomerase (EC 5.3.1.22)
Hypoxanthine-guanine phosphoribosyltransferase (EC 2.4.2.8)
Imidazole glycerol phosphate synthase amidotransferase subunit (EC 2.4.2.-)
Imidazole glycerol phosphate synthase cyclase subunit (EC 4.1.3.-)
Imidazoleglycerol-phosphate dehydratase (EC 4.2.1.19)
Immune-responsive protein 1
Immunogenic protein
IMP cyclohydrolase (EC 3.5.4.10) / Phosphoribosylaminoimidazolecarboxamide formyltransferase (EC 2.1.2.3)
IncF plasmid conjugative transfer surface exclusion protein TraT
Indole-3-glycerol phosphate synthase (EC 4.1.1.48)
Indolepyruvate ferredoxin oxidoreductase, alpha and beta subunits
Inner membrane component of tripartite multidrug resistance system
Inner membrane protein CreD
Inner membrane protein translocase component YidC, long form
Inner membrane protein YihY, formerly thought to be RNase BN
Inner membrane protein YrbG, predicted calcium/sodium:proton antiporter
Inosine-5'-monophosphate dehydrogenase (EC 1.1.1.205) / CBS domain
Inosine-uridine preferring nucleoside hydrolase (EC 3.2.2.1)
Inosine/xanthosine triphosphatase
Inositol-1-monophosphatase
Inositol-1-monophosphatase (EC 3.1.3.25)
integral membrane protein
Integrase
integrase family protein
Integration host factor beta subunit
InterPro IPR000345
Intramembrane protease RasP/YluC, implicated in cell division based on FtsL cleavage
Iojap protein
Iron-sulfur cluster assembly ATPase protein SufC
Iron-sulfur cluster assembly protein SufB
Iron-sulfur cluster assembly protein SufD
Iron-sulfur cluster assembly scaffold protein IscU/NifU-like
Iron-sulfur cluster regulator IscR
Iron-sulfur cluster-binding protein
Iron-sulfur flavoprotein
IS1 protein
Isochorismatase
Isochorismatase (EC 3.3.2.1)
Isocitrate dehydrogenase [NADP] (EC 1.1.1.42); Monomeric isocitrate dehydrogenase [NADP] (EC 1.1.1.42)
Isoflavone reductase
Isoleucyl-tRNA synthetase (EC 6.1.1.5)
Isopentenyl-diphosphate Delta-isomerase (EC 5.3.3.2)
Isoquinoline 1-oxidoreductase alpha subunit (EC 1.3.99.16)
Isoquinoline 1-oxidoreductase beta subunit (EC 1.3.99.16)
Isovaleryl-CoA dehydrogenase
KaiC
Kef-type K+ transport systems (NAD-binding component fused to domain related to exopolyphosphatase)
Ketol-acid reductoisomerase (EC 1.1.1.86)
KH domain RNA binding protein YlqC
Kinesin light chain
Kynureninase (EC 3.7.1.3)
Kynurenine 3-monooxygenase (EC 1.14.13.9)
L-2-hydroxyglutarate oxidase (EC 1.1.3.15)
L-2,4-diaminobutyric acid acetyltransferase # EctA
L-arabonate dehydratase (EC 4.2.1.25)
L-asparaginase (EC 3.5.1.1)
L-asparaginase I, cytoplasmic (EC 3.5.1.1)
L-Aspartate dehydrogenase
L-aspartate oxidase (EC 1.4.3.16)
L-carnitine dehydratase/bile acid-inducible protein F
L-carnitine dehydratase/bile acid-inducible protein F (EC 2.8.3.16)
L-ectoine synthase (EC 4.2.1.108)
L-ectoine synthase # EctC
L-fuco-beta-pyranose dehydrogenase
L-fuconolactone hydrolase
L-lactate dehydrogenase
L-lactate dehydrogenase (EC 1.1.2.3)
L-lysine 6-monooxygenase [NADPH] (EC 1.14.13.59), aerobactin biosynthesis protein IucD @ Siderophore biosynthesis protein, monooxygenase
L-malyl-CoA/beta-methylmalyl-CoA lyase (EC 4.1.3.-)
L-proline glycine betaine binding ABC transporter protein proX (TC 3.A.1.12.1) / Osmotic adaptation
L-seryl-tRNA(Sec) selenium transferase (EC 2.9.1.1)
L-seryl-tRNA(Sec) selenium transferase-related protein
L-threonine 3-O-phosphate decarboxylase (EC 4.1.1.81)
L-threonine kinase in B12 biosynthesis (EC 2.7.1.177)
L,L-diaminopimelate aminotransferase (EC 2.6.1.83), methanococcal
Lactoylglutathione lyase
Lactoylglutathione lyase (EC 4.4.1.5) @ Cadmium-induced protein CadI
Lactoylglutathione lyase and related lyases
Lactyl (2) diphospho-(5')guanosine:7,8-didemethyl-8-hydroxy-5-deazariboflavin 2-phospho-L-lactate transferase
Large extracellular alpha-helical protein
Large protein containing transglutaminase-like domain
Large subunit naph/bph dioxygenase
Large subunit of N,N-dimethylformamidase
Larval mesenchyme specific protein
Late competence protein ComEC, DNA transport
Lead, cadmium, zinc and mercury transporting ATPase ; Copper-translocating P-type ATPase
Lead, cadmium, zinc and mercury transporting ATPase (EC 3.6.3.3) (EC 3.6.3.5); Copper-translocating P-type ATPase (EC 3.6.3.4)
Leader peptidase (Prepilin peptidase) (EC 3.4.23.43) / N-methyltransferase (EC 2.1.1.-)
Leucine dehydrogenase (EC 1.4.1.9)
Leucine-, isoleucine-, valine-, threonine-, and alanine-binding protein
Leucine-rich repeat
Leucine-rich repeat (LRR) protein
Leucyl aminopeptidase (aminopeptidase T)
Leucyl-tRNA synthetase (EC 6.1.1.4)
Leucyl/phenylalanyl-tRNA--protein transferase (EC 2.3.2.6)
Lipid A export ATP-binding/permease protein MsbA
Lipid-A-disaccharide synthase (EC 2.4.1.182)
Lipoate-protein ligase A
Lipopolysaccharide heptosyltransferase III
Lipoprotein NlpD
Lipoprotein signal peptidase (EC 3.4.23.36)
Lipoprotein-releasing system ATP-binding protein LolD
lipoprotein, putative
Lipoyl synthase (EC 2.8.1.8)
Long-chain-fatty-acid--CoA ligase
Long-chain-fatty-acid--CoA ligase (EC 6.2.1.3)
Low-specificity L-threonine aldolase (EC 4.1.2.48)
LpqC
LSU ribosomal protein L10p (P0)
LSU ribosomal protein L11p (L12e)
LSU ribosomal protein L14p (L23e)
LSU ribosomal protein L15p (L27Ae)
LSU ribosomal protein L16p (L10e)
LSU ribosomal protein L17p
LSU ribosomal protein L18p (L5e)
LSU ribosomal protein L19p
LSU ribosomal protein L1p (L10Ae)
LSU ribosomal protein L20p
LSU ribosomal protein L21p
LSU ribosomal protein L22p (L17e)
LSU ribosomal protein L23p (L23Ae)
LSU ribosomal protein L24p (L26e)
LSU ribosomal protein L25p
LSU ribosomal protein L27p
LSU ribosomal protein L29p (L35e)
LSU ribosomal protein L2p (L8e)
LSU ribosomal protein L30p (L7e)
LSU ribosomal protein L31p @ LSU ribosomal protein L31p, zinc-dependent
LSU ribosomal protein L32p @ LSU ribosomal protein L32p, zinc-dependent
LSU ribosomal protein L35p
LSU ribosomal protein L3p (L3e)
LSU ribosomal protein L4p (L1e)
LSU ribosomal protein L5p (L11e)
LSU ribosomal protein L6p (L9e)
LSU ribosomal protein L7/L12 (P1/P2)
LSU ribosomal protein L9p
Luciferase
luciferase family protein
luciferase-like
Luciferase-like monooxygenase
Luciferase-like monooxygenase superfamily
luciferase-like monooxygenase( EC:1.14.14.3 )
luciferase-like protein
LuxA
Lysine biosynthesis protein LysW
Lysine decarboxylase family
Lysine-epsilon oxidase (EC 1.4.3.20) antimicrobial protein LodA
Lysophospholipase ; Monoglyceride lipase ; putative
Lysyl endopeptidase ## LysXxx (including Pro)
Lysyl-tRNA synthetase (class I) (EC 6.1.1.6)
Lytic enzyme
M. jannaschii predicted coding region MJ0605
Maebl
Magnesium and cobalt transport protein CorA
Magnesium chelatase, subunit ChlI (EC 6.6.1.1)
major facilitator superfamily MFS_1
Malate dehydrogenase
Malate dehydrogenase (EC 1.1.1.37)
Maleate cis-trans isomerase
Maleate cis-trans isomerase
Malonyl CoA-acyl carrier protein transacylase (EC 2.3.1.39)
Malonyl CoA-acyl carrier protein transacylase (EC 2.3.1.39); Enoyl-[acyl-carrier-protein] reductase [FMN] (EC 1.3.1.9)
Maltose operon transcriptional repressor MalR, LacI family
Maltose/maltodextrin ABC transporter, permease protein MalF
Maltose/maltodextrin ABC transporter, permease protein MalG
Maltose/maltodextrin transport ATP-binding protein MalK
Maltose/maltodextrin transport ATP-binding protein MalK (EC 3.6.3.19)
Maltose/maltodextrin transport ATP-binding protein MalK (EC 3.6.3.19); Multiple sugar ABC transporter, ATP-binding protein
Mandelate racemase (EC 5.1.2.2)
mandelate racemase/muconate lactonizing enzyme family protein
Mandelate racemase/muconate lactonizing enzyme-like protein
Manganese ABC transporter, ATP-binding protein SitB
Mannose-1-phosphate guanylyltransferase (EC 2.7.7.13)
Mannose-1-phosphate guanylyltransferase (EC 2.7.7.13) / Mannose-6-phosphate isomerase (EC 5.3.1.8)
Mannose-6-phosphate isomerase
Mannosylglucosyl-3-phosphoglycerate synthase (EC 2.4.1.270)
Mannosylglycerate hydrolase @ Glucosylglycerate hydrolase
MaoC family protein
MaoC-like dehydratase
MaoC-like dehydratase precursor
Mce-related protein
Membrane alanine aminopeptidase N (EC 3.4.11.2)
membrane c-type cytochrome cy
Membrane carboxypeptidase (penicillin-binding protein)
Membrane fusion component of tripartite multidrug resistance system
Membrane protein FdrA
Membrane protein with DUF350 domain
membrane protein, putative
Membrane proteins related to metalloendopeptidases
Membrane-associated protein containing RNA-binding TRAM domain and ribonuclease PIN-domain, YacL B.subtilis ortholog
Membrane-bound lytic murein transglycosylase A precursor (EC 3.2.1.-)
Membrane-bound lytic murein transglycosylase B precursor (EC 3.2.1.-)
Membrane-bound lytic murein transglycosylase D precursor
Membrane-bound lytic murein transglycosylase D precursor (EC 3.2.1.-)
Mercuric ion reductase (EC 1.16.1.1)
Metal-dependent hydrolase YbeY, involved in rRNA and/or ribosome maturation and assembly
Metallo-beta-lactamase family protein
Metallo-beta-lactamase family protein, RNA-specific
Methanol dehydrogenase large subunit protein (EC 1.1.99.8)
Methionine aminopeptidase (EC 3.4.11.18)
Methionine synthase II (cobalamin-independent)
Methionine synthase II (Cobalamin-independent)
Methionine synthase, vitamin-B12 independent
Methionyl-tRNA formyltransferase
Methionyl-tRNA formyltransferase (EC 2.1.2.9)
Methionyl-tRNA synthetase (EC 6.1.1.10)
Methionyl-tRNA synthetase-related protein
methylamine utilization protein MauE, putative
Methylated-DNA--protein-cysteine methyltransferase (EC 2.1.1.63)
Methylcrotonyl-CoA carboxylase biotin-containing subunit
Methylcrotonyl-CoA carboxylase biotin-containing subunit (EC 6.4.1.4)
Methylcrotonyl-CoA carboxylase carboxyl transferase subunit (EC 6.4.1.4)
Methylenetetrahydrofolate dehydrogenase (NADP+) (EC 1.5.1.5) / Methenyltetrahydrofolate cyclohydrolase (EC 3.5.4.9)
Methylenetetrahydrofolate--tRNA-(uracil-5-)-methyltransferase TrmFO (EC 2.1.1.74)
Methylisocitrate lyase
Methylisocitrate lyase (EC 4.1.3.30)
Methylmalonyl-CoA mutase (EC 5.4.99.2)
Methylsuccinyl-CoA dehydrogenase, predicted by (Erb et al, 2007)
Methylthioribose-1-phosphate isomerase (EC 5.3.1.23)
Methyltransferase
Methyltransferase
Methyltransferase type 11
Methyltransferase type 12
methyltransferase, FkbM family domain protein
methyltransferase, putative
MFS permease
MG(2+) CHELATASE FAMILY PROTEIN / ComM-related protein
Mg/Co/Ni transporter MgtE, CBS domain-containing
MGC69217 protein
Micrococcal nuclease (thermonuclease) homologs
miscellaneous; not classified regulator
miscellaneous; unknown
Mll2956 protein
Mll3243 protein
Mll3560 protein
Mll3944 protein
MmgE/PrpD family protein
Mobile element protein
Molybdenum ABC transporter, periplasmic molybdenum-binding protein ModA (TC 3.A.1.8.1)
Molybdenum cofactor biosynthesis protein MoaD
Molybdenum cofactor biosynthesis protein MoaD / Molybdenum cofactor biosynthesis protein MoaE
Molybdenum cofactor guanylyltransferase (EC 2.7.7.77)
Molybdenum transport ATP-binding protein ModC (TC 3.A.1.8.1)
Molybdenum transport system permease protein ModB (TC 3.A.1.8.1)
Molybdopterin binding motif, CinA N-terminal domain / C-terminal domain of CinA type S
Molybdopterin molybdenumtransferase (EC 2.10.1.1)
Molybdopterin-binding oxidoreductase, [4Fe-4S] cluster binding and molybdopterin cofactor binding site containing
Molybdopterin-synthase adenylyltransferase (EC 2.7.7.80)
monooxygenase
Monooxygenase component A
MOSC domain protein
MotA/TolQ/ExbB proton channel family protein
MoxR protein
MoxR-like ATPase in aerotolerance operon
MoxR-like ATPases
Msl9076 protein
Muconate cycloisomerase (EC 5.5.1.1)
multi-sensor hybrid histidine kinase
multi-sensor hybrid histidine kinase( EC:2.7.13.3 )
Multidrug ABC transporter, ATP-binding protein
Multidrug resistance ABC transporter ATP-binding and permease protein
Multidrug resistance efflux pump
Multimeric flavodoxin WrbA
Multimodular transpeptidase-transglycosylase
Multimodular transpeptidase-transglycosylase (EC 2.4.1.129) (EC 3.4.-.-)
Multiple resistance and pH regulation protein F precursor
Muramoyltetrapeptide carboxypeptidase (EC 3.4.17.13)
Mutator mutT protein (7,8-dihydro-8-oxoguanine- triphosphatase)
MutT/nudix family protein
Mycothiol S-conjugate amidase Mca
N-Acetyl-D-glucosamine ABC transport system, permease protein
N-acetyl-gamma-glutamyl-phosphate reductase (EC 1.2.1.38)
N-acetylglucosamine-1-phosphate uridyltransferase (EC 2.7.7.23) / Glucosamine-1-phosphate N-acetyltransferase (EC 2.3.1.157)
N-acetylmannosaminyltransferase (EC 2.4.1.187)
N-acetylmuramoyl-L-alanine amidase
N-acetylmuramoyl-L-alanine amidase (EC 3.5.1.28)
N-acetylmuramoyl-L-alanine amidase AmiB precursor
N-acetyltransferase ElaA
N-acetyltransferase, GCN5-family
N-acyl-D-amino-acid deacylase (EC 3.5.1.81)
N-acyl-L-amino acid amidohydrolase
N-acyl-L-amino acid amidohydrolase (EC 3.5.1.14)
N-carbamoylputrescine amidase (EC 3.5.1.53)
N-carbamoylsarcosine amidase
N-carbamoylsarcosine amidase (EC 3.5.1.59)
N-methylhydantoinase A
N-methylhydantoinase A (EC 3.5.2.14)
N-methylhydantoinase A (EC 3.5.2.14) / N-methylhydantoinase B (EC 3.5.2.14)
N-methylhydantoinase B (EC 3.5.2.14)
N(6)-L-threonylcarbamoyladenine synthase (EC 2.3.1.234)
N5-carboxyaminoimidazole ribonucleotide mutase (EC 5.4.99.18)
N5,N10-methylenetetrahydromethanopterin reductase-related protein, BCG_3584c family
N5,N10-methylenetetrahydromethanopterin reductase-related protein, SAV7403 family
N5,N10-methylenetetrahydromethanopterin reductase-related protein, SCO6416-type
N5,N10-methylenetetrahydromethanopterin reductase-related protein, Tbis_3526 family
Na(+) H(+) antiporter subunit G
Na+/solute symporter
NAD kinase (EC 2.7.1.23)
NAD synthetase (EC 6.3.1.5) / Glutamine amidotransferase chain of NAD synthetase
NAD-dependent epimerase/dehydratase
NAD-dependent protein deacetylase of SIR2 family
NAD-specific glutamate dehydrogenase (EC 1.4.1.2); NADP-specific glutamate dehydrogenase (EC 1.4.1.4)
NAD(FAD)-utilizing dehydrogenase, sll0175 homolog
NAD(P) transhydrogenase alpha subunit (EC 1.6.1.2)
NAD(P) transhydrogenase subunit beta (EC 1.6.1.2)
NAD(P)-dependent glyceraldehyde 3-phosphate dehydrogenase archaeal
NAD(P)H-hydrate epimerase (EC 5.1.99.6) / ADP-dependent (S)-NAD(P)H-hydrate dehydratase (EC 4.2.1.136)
NADH dehydrogenase (quinone)( EC:1.6.99.5 )
NADH dehydrogenase subunit 5
NADH dehydrogenase-like protein / Selenide,water dikinase (EC 2.7.9.3)
NADH pyrophosphatase (EC 3.6.1.22)
NADH ubiquinone oxidoreductase chain A (EC 1.6.5.3)
NADH-FMN oxidoreductase
NADH-ubiquinone oxidoreductase chain B (EC 1.6.5.3)
NADH-ubiquinone oxidoreductase chain C (EC 1.6.5.3)
NADH-ubiquinone oxidoreductase chain D (EC 1.6.5.3)
NADH-ubiquinone oxidoreductase chain E (EC 1.6.5.3)
NADH-ubiquinone oxidoreductase chain F (EC 1.6.5.3)
NADH-ubiquinone oxidoreductase chain G (EC 1.6.5.3)
NADH-ubiquinone oxidoreductase chain H (EC 1.6.5.3)
NADH-ubiquinone oxidoreductase chain I (EC 1.6.5.3)
NADH-ubiquinone oxidoreductase chain J (EC 1.6.5.3)
NADH-ubiquinone oxidoreductase chain K (EC 1.6.5.3)
NADH-ubiquinone oxidoreductase chain L (EC 1.6.5.3)
NADH-ubiquinone oxidoreductase chain M (EC 1.6.5.3)
NADH-ubiquinone oxidoreductase chain N (EC 1.6.5.3)
NADH-ubiquinone oxidoreductase, chain 4L
NADP-dependent malic enzyme (EC 1.1.1.40)
NADPH-dependent 7-cyano-7-deazaguanine reductase (EC 1.7.1.-)
NADPH-dependent F420 reductase
NADPH-dependent mycothiol reductase Mtr
NADPH:quinone oxidoreductase
Naphthoate synthase (EC 4.1.3.36)
Neurosporene desaturase (EC 1.-.-.-)
NfuA Fe-S protein maturation
Nicotinamidase (EC 3.5.1.19)
Nicotinamidase family protein YcaC
Nicotinamidase/isochorismatase family protein
Nicotinate phosphoribosyltransferase (EC 6.3.4.21)
Nicotinate-nucleotide adenylyltransferase ## bacterial NadD family
Nicotinate-nucleotide--dimethylbenzimidazole phosphoribosyltransferase (EC 2.4.2.21)
Nitric oxide -responding transcriptional regulator Dnr (Crp/Fnr family)
Nitric oxide reductase activation protein NorD
Nitric oxide reductase activation protein NorQ
nitrile hydratase subunit beta
Nitrilotriacetate monooxygenase component A
Nitrilotriacetate monooxygenase component A (EC 1.14.13.-)
Nitrilotriacetate monooxygenase component B (EC 1.14.13.-)
Nitrite reductase [NAD(P)H] small subunit
Nitrite reductase probable [NAD(P)H] subunit (EC 1.7.1.4)
Nitrogen regulation protein NtrC
Nitrogen regulatory protein P-II
nitroreductase family protein
NmrA family protein
Nodulation protein nolO (EC 2.1.3.-)
NOHBY730; no homolog in Saccharomyces cerevisiae
Non-ribosomal peptide synthetase
NTP pyrophosphohydrolases including oxidative damage repair enzymes
nucleoprotein/polynucleotide-associated enzyme
Nucleoside ABC transporter, periplasmic nucleoside-binding protein
Nucleoside ABC transporter, permease protein 2
Nucleoside diphosphate kinase (EC 2.7.4.6)
Nucleoside triphosphate pyrophosphohydrolase MazG (EC 3.6.1.8)
Nucleotidyl transferase possibly involved in threonylcarbamoyladenosine formation
Nucleotidyltransferase domain protein, BT0168 group
nucleotidyltransferase family protein
nucleotidyltransferase, putative
Nudix-like NDP and NTP phosphohydrolase NudJ
O-acetyl-ADP-ribose deacetylase
O-acetylhomoserine sulfhydrylase (EC 2.5.1.49) / O-succinylhomoserine sulfhydrylase (EC 2.5.1.48)
O-antigen export system permease protein RfbD
O-Methyltransferase involved in polyketide biosynthesis
O-methyltransferase, family 2
O-succinylbenzoic acid--CoA ligase (EC 6.2.1.26)
Octaprenyl diphosphate synthase (EC 2.5.1.90)
Octaprenyl diphosphate synthase / Dimethylallyltransferase / Geranyltranstransferase / Geranylgeranyl diphosphate synthase
Oligopeptide ABC transporter, periplasmic oligopeptide-binding protein OppA (TC 3.A.1.5.1)
Oligopeptide ABC transporter, permease protein
Oligopeptide transport ATP-binding protein OppD (TC 3.A.1.5.1)
Oligopeptide transport ATP-binding protein OppF (TC 3.A.1.5.1)
Oligopeptide transport system permease protein OppB (TC 3.A.1.5.1)
Oligopeptide transport system permease protein OppC (TC 3.A.1.5.1)
OmpA domain protein
Opine oxidase subunit B
Ornithine carbamoyltransferase (EC 2.1.3.3)
Ornithine cyclodeaminase (EC 4.3.1.12)
Orotate phosphoribosyltransferase
Orotate phosphoribosyltransferase (EC 2.4.2.10)
Orotidine 5'-phosphate decarboxylase (EC 4.1.1.23)
Ortho-halobenzoate 1,2-dioxygenase alpha-ISP protein OhbB
Ortho-halobenzoate 1,2-dioxygenase beta-ISP protein OhbA
Osmosensitive K+ channel histidine kinase KdpD (EC 2.7.3.-)
Osmotically inducible protein OsmY
Osmotically inducible protein Y precursor
OstA family protein
Outer membrane protein assembly factor YaeT
Oxalate/formate antiporter
Oxaloacetate decarboxylase (EC 4.1.1.3)
Oxalyl-CoA decarboxylase
Oxalyl-CoA decarboxylase (EC 4.1.1.8)
Oxidoreductase
oxidoreductase domain protein
oxidoreductase-like
oxidoreductase, 2OG-Fe(II) oxygenase family
oxidoreductase, 2OG-Fe(II) oxygenase family protein
Oxidoreductase, aldo/keto reductase family
Oxidoreductase, FAD-binding
oxidoreductase, Gfo/Idh/MocA family
oxidoreductase, Gfo/Idh/MocA family/transferase hexapeptide repeat protein
Oxidoreductase, putative( EC:1.- )
Oxidoreductase, short-chain dehydrogenase/reductase family
Oxidoreductase, zinc-binding dehydrogenase family
P-hydroxybenzoate hydroxylase (EC 1.14.13.2)
PaaD-like protein (DUF59) involved in Fe-S cluster assembly
Pantothenate kinase (EC 2.7.1.33)
ParA family chromosome partitioning protein
Paraquat-inducible protein A
Paraquat-inducible protein B
ParD protein (antitoxin to ParE)
ParE toxin protein
PAS/PAC sensor signal transduction histidine kinase
Patatin
PDZ domain
Penicillin-binding protein 2 (PBP-2)
Penicillin-insensitive murein endopeptidase
Pentapeptide repeat family protein
Peptidase
Peptidase B (EC 3.4.11.23)
Peptidase C14, caspase catalytic subunit p20
Peptidase M23B
Peptidase M48, Ste24p precursor
Peptidase M50
Peptidase S1, chymotrypsin:PDZ/DHR/GLGF domain precursor
Peptidase S8 and S53, subtilisin, kexin, sedolisin
peptidase, M23/M37 family
Peptide chain release factor 1
Peptide chain release factor 2
Peptide chain release factor N(5)-glutamine methyltransferase (EC 2.1.1.297)
Peptide deformylase (EC 3.5.1.88)
Peptide methionine sulfoxide reductase MsrA (EC 1.8.4.11)
Peptide methionine sulfoxide reductase MsrB (EC 1.8.4.12)
Peptide synthetase
Peptidyl-prolyl cis-trans isomerase (EC 5.2.1.8)
Peptidyl-prolyl cis-trans isomerase PpiC
Peptidyl-prolyl cis-trans isomerase, FKBP-type (EC 5.2.1.8)
Peptidyl-tRNA hydrolase (EC 3.1.1.29)
Periplasmic aromatic aldehyde oxidoreductase, FAD binding subunit YagS
Periplasmic aromatic aldehyde oxidoreductase, iron-sulfur subunit YagT
Periplasmic thiol:disulfide interchange protein DsbA
Permease of the drug/metabolite transporter (DMT) superfamily
Peroxidase (EC 1.11.1.7)
Peroxide stress regulator; Ferric uptake regulation protein; Fe2+/Zn2+ uptake regulation proteins
Peroxiredoxin
pfam07826: IMP cyclohydrolase-like protein (PurO-like)
PH adaptation potassium efflux system protein B1; sodium- potassium/hydrogen antiporter subunit B1
PH adaptation potassium efflux system protein C; sodium- potassium/hydrogen antiporter subunit C
Phage baseplate assembly protein
Phage integrase:Phage integrase, N-terminal SAM- like
Phage protein
Phage shock protein A @ Suppressor of sigma54-dependent transcription, PspA-like
Phage tail fibers
Phage tail protein
Phage tail X
Phenazine biosynthesis protein PhzF like
Phenylacetic acid degradation protein paaI
Phenylalanyl-tRNA synthetase alpha chain (EC 6.1.1.20)
Phenylalanyl-tRNA synthetase beta chain (EC 6.1.1.20)
Phenylpropionate dioxygenase and related ring- hydroxylating dioxygenases, large terminal subunit
PhnB protein
PhnH protein
Phosphate ABC transporter, periplasmic phosphate-binding protein PstS (TC 3.A.1.7.1)
Phosphate regulon sensor protein PhoR (SphS) (EC 2.7.13.3)
Phosphate regulon transcriptional regulatory protein PhoB (SphR)
Phosphate transport ATP-binding protein PstB (TC 3.A.1.7.1)
Phosphate transport system permease protein PstA (TC 3.A.1.7.1)
Phosphate transport system permease protein PstC (TC 3.A.1.7.1)
Phosphate transport system regulatory protein PhoU
Phosphate:acyl-ACP acyltransferase PlsX (EC 2.3.1.n2)
Phosphatidate cytidylyltransferase (EC 2.7.7.41)
Phosphatidylethanolamine N-methyltransferase
Phosphatidylglycerophosphatase A (EC 3.1.3.27)
Phosphatidylserine decarboxylase (EC 4.1.1.65)
Phospho-N-acetylmuramoyl-pentapeptide-transferase (EC 2.7.8.13)
Phosphoenolpyruvate carboxykinase [ATP] (EC 4.1.1.49)
Phosphoenolpyruvate carboxylase (EC 4.1.1.31)
Phosphoesterase
Phosphoglucosamine mutase (EC 5.4.2.10)
Phosphoglycerate kinase (EC 2.7.2.3)
Phosphoglycerate mutase
Phosphoglycerate mutase family
Phosphoglycerate mutase family 2
Phosphoglycolate phosphatase
Phosphoheptose isomerase 1 (EC 5.3.1.-)
Phosphohistidine phosphatase SixA
Phosphohydrolase (MutT/nudix family protein)
Phospholipid ABC transporter ATP-binding protein MlaF
Phospholipid ABC transporter permease protein MlaE
Phospholipid ABC transporter shuttle protein MlaC
Phosphonate ABC transporter permease protein phnE (TC 3.A.1.9.1)
Phosphonate monoester hydrolase
Phosphonates utilization ATP-binding protein PhnK
Phosphonopyruvate decarboxylase
Phosphopantetheine adenylyltransferase (EC 2.7.7.3)
Phosphopantothenoylcysteine decarboxylase (EC 4.1.1.36) / Phosphopantothenoylcysteine synthetase (EC 6.3.2.5)
Phosphoribosyl-AMP cyclohydrolase (EC 3.5.4.19)
Phosphoribosyl-ATP pyrophosphatase
Phosphoribosylamine--glycine ligase (EC 6.3.4.13)
Phosphoribosylaminoimidazole-succinocarboxamide synthase (EC 6.3.2.6)
Phosphoribosylanthranilate isomerase (EC 5.3.1.24)
Phosphoribosylformimino-5-aminoimidazole carboxamide ribotide isomerase (EC 5.3.1.16)
Phosphoribosylformylglycinamidine cyclo-ligase (EC 6.3.3.1)
Phosphoribosylformylglycinamidine synthase, glutamine amidotransferase subunit (EC 6.3.5.3)
Phosphoribosylformylglycinamidine synthase, PurS subunit (EC 6.3.5.3) / Phosphoribosylformylglycinamidine synthase, synthetase subunit (EC 6.3.5.3)
Phosphoribosylglycinamide formyltransferase (EC 2.1.2.2)
Phosphoserine aminotransferase (EC 2.6.1.52)
Phytanoyl-CoA dioxygenase
phytanoyl-CoA dioxygenase family protein
Phytochrome, two-component sensor histidine kinase ; Cyanobacterial phytochrome B
Phytochrome, two-component sensor histidine kinase (EC 2.7.3.-); Cyanobacterial phytochrome B
Phytoene dehydrogenase (EC 1.14.99.-)
Phytoene desaturase (EC 1.14.99.-)
Phytoene desaturase, neurosporene or lycopene producing (EC 1.3.-.-)
Phytoene synthase (EC 2.5.1.32)
Plasmid replication initiator protein
plasmid stabilization protein
PMID: 12093901
polyketide biosynthesis enoyl-CoA hydratase
polyketide cyclase/dehydrase
Polyketide synthase
Polyketide synthase modules and related proteins
Polyketide synthase type I
Polymyxin resistance protein ArnC, glycosyl transferase
Polyphosphate glucokinase (EC 2.7.1.63)
Polyphosphate kinase (EC 2.7.4.1)
Polyribonucleotide nucleotidyltransferase (EC 2.7.7.8)
polysaccharide deacetylase
polysaccharide deacetylase family protein
Porphobilinogen deaminase (EC 2.5.1.61)
Porphobilinogen synthase (EC 4.2.1.24)
Possible ABC transporter subunit
POSSIBLE ACYL-COA DEHYDROGENASE FADE36
Possible desaturase
possible hydrolase
Possible NADH oxidoreductase
POSSIBLE OXIDOREDUCTASE
Possible pyrimidine-degrading protein DUF1688
potassium channel protein
Potassium efflux system KefA protein / Small-conductance mechanosensitive channel
Potassium uptake protein TrkH
PQQ-dependent oxidoreductase, gdhB family
predicted excinuclease ABC, C subunit, UvrC
Predicted L-lactate dehydrogenase, Fe-S oxidoreductase subunit YkgE
Predicted L-lactate dehydrogenase, Iron-sulfur cluster-binding subunit YkgF
Predicted NAD regulator in Alphaproteobacteria
Predicted nucleoside ABC transporter, ATP-binding component
predicted protein
Predicted ring-cleavage extradiol dioxygenase
predicted selenocysteine synthase( EC:2.9.1.1 )
Predicted signal transduction protein
Prephenate dehydratase # PheAIp/ACT domain
Preprotein translocase subunit YajC (TC 3.A.5.1.1)
Prevent-host-death protein
probable 1,4-butanediol diacrylate esterase
Probable 2-phosphosulfolactate phosphatase
Probable ABC transporter
probable acetyltransferase
Probable acyl-CoA dehydrogenase fadE35 (EC 1.3.99.-)
probable carbamoyl transferase
Probable carboxyvinyl-carboxyphosphonate phosphorylmutase (EC 2.7.8.23)
probable deca-heme c-type cytochrome
Probable glutathione S-transferase-related transmembrane protein (EC 2.5.1.18)
probable glycosyl transferase
Probable hydrocarbon oxygenase MocD
probable integral membrane protein NMA1898
probable iron binding protein from the HesB_IscA_SufA family
probable iron-sulfur binding protein YPO1417
PROBABLE LIPID TRANSFER PROTEIN OR KETO ACYL-COA THIOLASE LTP2 (EC 2.3.1.16)
Probable methyltransferase
probable nucleotide pyrophosphatase homolog
Probable poly(beta-D-mannuronate) O-acetylase (EC 2.3.1.-)
Probable polyketide cyclase
probable pyocin R2_PP, tail fiber protein
probable serine protease
Probable signal peptide protein
probable transcription regulator VCA0264
Probable transcriptional regulatory protein YebC
PROBABLE TRANSMEMBRANE PROTEIN
Probable vanillate O-demethylase oxygenase subunit oxidoreductase protein
Probable vanillate O-demethylase oxygenase subunit oxidoreductase protein (EC 1.14.13.-)
Programmed cell death antitoxin YdcD
Programmed cell death toxin YdcE
Prokaryotic ubiquitin-like protein Pup
Prolidase (EC 3.4.13.9)
Proline dehydrogenase (EC 1.5.99.8) (Proline oxidase) / Delta-1-pyrroline-5-carboxylate dehydrogenase (EC 1.2.1.88)
Proline iminopeptidase (EC 3.4.11.5)
Prolipoprotein diacylglyceryl transferase (EC 2.4.99.-)
Prolyl oligopeptidase family protein
prolyl-tRNA synthetase
Prolyl-tRNA synthetase (EC 6.1.1.15), bacterial type
prophage Lp4 protein 7, DNA replication
Propionyl-CoA carboxylase beta chain (EC 6.4.1.3)
protease
Protease Do-like 1, chloroplast precursor
Protease HtpX homolog
Protease II (EC 3.4.21.83)
Proteasome subunit alpha (EC 3.4.25.1), bacterial
Proteasome subunit beta (EC 3.4.25.1), bacterial
Protein containing aminopeptidase domain
Protein containing domains DUF403
Protein containing domains DUF404, DUF407
Protein containing domains DUF404, DUF407, DUF403
Protein MbtH
protein of unknown function DUF1501
protein of unknown function DUF323
protein of unknown function DUF35
protein of unknown function DUF37
Protein of unknown function DUF374
protein of unknown function DUF433
Protein of unknown function DUF55
protein of unknown function DUF6, transmembrane
Protein of unknown function DUF820
Protein of unknown function DUF86, BT0167 group
protein of unknown function UPF0102
Protein serine/threonine phosphatase PrpC, regulation of stationary phase
Protein sirB1
Protein translocase subunit SecA
Protein translocase subunit SecF
Protein translocase subunit SecY
Protein tyrosine phosphatase (EC 3.1.3.48)
Protein yceI precursor
Protein YicC
Protein YidD
Protein-export membrane protein SecG
Protein-L-isoaspartate O-methyltransferase (EC 2.1.1.77)
Proteins containing SET domain
Protocatechuate 3,4-dioxygenase beta chain (EC 1.13.11.3)
Protocatechuate 4,5-dioxygenase beta chain
Protocatechuate 4,5-dioxygenase beta chain (EC 1.13.11.8)
Proton/glutamate symporter
Protoporphyrinogen IX oxidase, aerobic, HemY (EC 1.3.3.4)
Psp operon transcriptional activator
Pterin-4-alpha-carbinolamine dehydratase (EC 4.2.1.96)
PTPS-like type 4
Pup ligase PafA, possible component of postulated heterodimer PafA-PafA'
Pup ligase PafA' paralog, possible component of postulated heterodimer PafA-PafA'
putative 6-aminohexanoate-dimer hydrolase
putative acyl-CoA dehydrogenase
putative alcohol dehydrogenase
putative alkanal monooxygenase
putative amidase
putative amidohydrolase
putative amino acid ABC transporter permease protein
Putative amino acid ABC transporter, permease protein
Putative arylsulfate sulfotransferase
Putative bacterial haemoglobin
putative beta-1,4-galactosyltransferase
putative chlorohydrolase
Putative CoA-transferase subunit beta Rv3552/MT3656
putative cyclase SCIF3.09c
Putative cytochrome P450 hydroxylase
putative decarboxylase
Putative deoxyribonuclease similar to YcfH, type 3
Putative deoxyribonuclease YcfH
Putative diheme cytochrome c-553
Putative Dimethylglycine oxidase
putative DNA modification methyltransferase
Putative DNA processing chain A
Putative DNA-binding protein
putative enoyl-CoA hydratase/isomerase family protein
Putative enzyme of poly-gamma-glutamate biosynthesis (capsule formation)
putative epoxide hydrolase
putative epoxyalkane:coenzyme M transferase
putative exported protein
Putative fatty acid desaturase MLD (DEGENERATIVE spermatocyte) (Homolog DROSOPHILA, lipid desaturase) (Sphingolipid delta 4 desaturase protein DES1)
putative Fe-S oxidoreductase
putative glutaredoxin-like protein
Putative glutathione-regulated potassium-efflux system protein KefB
Putative glycosyltransferase
Putative hemagglutinin-related protein
Putative heme iron utilization protein
Putative Holliday junction resolvase YqgF
putative hydrolase
Putative inner membrane protein
putative integral membrane protein
Putative iron-sulfur cluster assembly scaffold protein for SUF system, SufE2
putative lipoprotein
Putative membrane protein
Putative membrane-bound ClpP-class protease associated with aq_911
Putative metal chaperone, involved in Zn homeostasis, GTPase of COG0523 family
Putative methyl-accepting chemotaxis protein
Putative methyltransferase
putative molybdenum containing oxidoreductase
Putative molybdopterin cofactor synthesis protein A
Putative monooxygenase
Putative MutT-family protein
putative N5, N10- methylenetetrahydromethanopterin reductase-related protein
Putative NADH dehydrogenase/NAD(P)H nitroreductase AF_0226
Putative Nudix hydrolase YfcD
Putative oxidoreductase
Putative oxidoreductase YncB
Putative periplasmic protein YibQ, distant homology with nucleoside diphosphatase and polysaccharide deacetylase
putative periplasmic substrate-binding protein
putative permease domain protein
Putative phosphatase
Putative phosphatase YqaB
Putative phosphoesterase
putative phosphoribulokinase/uridine kinase protein
Putative polysaccharide deacetylase
putative PQQ enzyme repeat
putative protein kinase
Putative reductase
Putative regulatory protein, contains AAA+ NTPase domain and putative R3H ssDNA-binding domain
Putative Rieske protein
Putative ring-cleavage dioxygenase
putative secreted protein
putative serine/threonine-protein kinase pknB
Putative stomatin/prohibitin-family membrane protease subunit aq_911
Putative stomatin/prohibitin-family membrane protease subunit PA4582
Putative sulfatase
putative thiolase
putative transcriptional regulator
PUTATIVE TRANSMEMBRANE PROTEIN
Putative transporter
Putative transposase
Putative transposase InsQ for insertion sequence element IS609
putative virulence protein
PUTATIVE ZINC PROTEASE PROTEIN
Putative Zn-dependent protease aq_972
Pyridoxal 5'-phosphate synthase (glutamine hydrolyzing), glutaminase subunit (EC 4.3.3.6)
Pyridoxal 5'-phosphate synthase (glutamine hydrolyzing), synthase subunit (EC 4.3.3.6)
Pyridoxal phosphate-dependent aminotransferase
Pyridoxal-5'-phosphate-dependent enzyme beta superfamily (fold type II)
Pyridoxamine 5'-phosphate oxidase
Pyridoxamine 5'-phosphate oxidase (EC 1.4.3.5)
pyridoxamine 5'-phosphate oxidase-related, FMN- binding
Pyridoxine 5'-phosphate oxidase, Rv1155
Pyrimidine monooxygenase RutA (EC 1.14.99.46)
Pyrophosphate-energized proton pump (EC 3.6.1.1)
Pyrroline-5-carboxylate reductase (EC 1.5.1.2)
Pyrroloquinoline-quinone synthase (EC 1.3.3.11)
Pyruvate dehydrogenase E1 component
Pyruvate dehydrogenase E1 component (EC 1.2.4.1)
Pyruvate dehydrogenase E1 component alpha subunit (EC 1.2.4.1)
Pyruvate dehydrogenase E1 component beta subunit (EC 1.2.4.1)
Pyruvate kinase (EC 2.7.1.40)
Pyruvate,water dikinase
Pyruvate:ferredoxin oxidoreductase, alpha subunit (EC 1.2.7.1)
Pyruvate:ferredoxin oxidoreductase, beta subunit (EC 1.2.7.1)
Pyruvate:ferredoxin oxidoreductase, gamma subunit (EC 1.2.7.1) / Pyruvate:ferredoxin oxidoreductase, delta subunit (EC 1.2.7.1)
Quino(hemo)protein alcohol dehydrogenase, PQQ-dependent (EC 1.1.99.8)
Quinolinate phosphoribosyltransferase [decarboxylating] (EC 2.4.2.19)
Quinolinate synthetase (EC 2.5.1.72)
Quinone oxidoreductase (EC 1.6.5.5)
R body protein
R body protein, putative
Radical SAM domain heme biosynthesis protein
Radical SAM domain protein
Radical SAM protein required for addition of adenosine to hopane skeleton, HpnH
RecA protein
RecD-like DNA helicase YrrC
Recombination inhibitory protein MutS2
Recombination protein RecR
regulatory protein
regulatory protein, ArsR
related to two-component system sensory/regulatory protein (Ntr family)
RelE/StbE replicon stabilization toxin
Replicative DNA helicase (DnaB)
Replicative DNA helicase (DnaB) (EC 3.6.4.12)
Resolvase
Resolvase/Integrase TinR protein
Response regulator
Response regulator containing CheY-like receiver, AAA-type ATPase, and DNA-binding domains
Response regulator of zinc sigma-54-dependent two-component system
Response regulator receiver
Response regulator receiver protein in cluster with DNA polymerase III epsilon subunit
Response regulatory protein
Retinol dehydrogenase 13 (EC 1.1.1.-)
Retron-type RNA-directed DNA polymerase
Retron-type RNA-directed DNA polymerase (EC 2.7.7.49)
RfbJ protein
Rhodanese-like domain protein
Rhodanese-related sulfurtransferase, 4 domains
Rhodanese-related sulfurtransferases
Riboflavin synthase eubacterial/eukaryotic (EC 2.5.1.9)
Ribonuclease D (EC 3.1.26.3)
Ribonuclease E (EC 3.1.26.12)
Ribonuclease HI (EC 3.1.26.4)
Ribonuclease HII (EC 3.1.26.4)
Ribonuclease III (EC 3.1.26.3)
Ribonuclease P protein component (EC 3.1.26.5)
Ribonuclease PH (EC 2.7.7.56)
Ribonuclease Z
Ribonuclease Z (EC 3.1.26.11)
Ribonucleotide reductase of class II (coenzyme B12-dependent) (EC 1.17.4.1)
Ribose 5-phosphate isomerase B (EC 5.3.1.6)
Ribose-phosphate pyrophosphokinase (EC 2.7.6.1)
Ribosomal large subunit pseudouridine synthase B (EC 5.4.99.22)
Ribosomal large subunit pseudouridine synthase D (EC 5.4.99.23)
Ribosomal protein L11 methyltransferase (EC 2.1.1.-)
Ribosomal protein S12p Asp88 (E. coli) methylthiotransferase (EC 2.8.4.4)
Ribosomal protein S6--L-glutamate ligase
Ribosomal-protein-S18p-alanine acetyltransferase (EC 2.3.1.128)
Ribosome recycling factor
Ribosome-binding factor A
Ribosylnicotinamide kinase (EC 2.7.1.22) homolog / Unknown conserved in Flavobacteria
Ribulose-5-phosphate 4-epimerase and related epimerases and aldolases
Ribulose-phosphate 3-epimerase (EC 5.1.3.1)
RidA/YER057c/UK114 superfamily protein
RidA/YER057c/UK114 superfamily, group 1
RidA/YER057c/UK114 superfamily, group 2, YoaB-like protein
RidA/YER057c/UK114 superfamily, group 6
Rieske (2Fe-2S) domain protein
Rieske (2Fe-2S) region
Ring hydroxylating dioxygenase, alpha subunit (EC 1.14.12.13)
RNA binding methyltransferase FtsJ like
RNA methyltransferase, TrmA family
RNA polymerase associated protein RapA (EC 3.6.1.-)
RNA polymerase sigma factor
RNA polymerase sigma factor for flagellar operon
RNA polymerase sigma factor RpoD
RNA polymerase sigma factor RpoE
RNA polymerase sigma factor RpoS
RNA polymerase sigma factor SigZ
RNA polymerase sigma-54 factor RpoN
RNA polymerase sigma-70 factor
RNA polymerase sigma-70 factor, ECF subfamily
RNA polymerase, sigma-24 subunit, ECF subfamily
RNA-binding protein
RNase R-related protein
RND efflux system, membrane fusion protein
RND efflux system, membrane fusion protein CmeA
RND multidrug efflux transporter; Acriflavin resistance protein
Rod shape-determining protein MreB
Rod shape-determining protein RodA
Rossmann fold nucleotide-binding protein Smf possibly involved in DNA uptake
rRNA small subunit 7-methylguanosine (m7G) methyltransferase GidB
RsbR, positive regulator of sigma-B
RsbS, negative regulator of sigma-B
Rubisco activation protein CbbQ
S-(hydroxymethyl)glutathione dehydrogenase (EC 1.1.1.284)
S-adenosylhomocysteine deaminase ; Methylthioadenosine deaminase
S-adenosylmethionine synthetase (EC 2.5.1.6)
S-adenosylmethionine:diacylglycerol 3-amino-3-carboxypropyl transferase, BtaA protein
S-adenosylmethionine:diacylgycerolhomoserine-N-methyltransferase, BtaB protein
S-adenosylmethionine:tRNA ribosyltransferase-isomerase (EC 5.-.-.-)
salicylate esterase
Salicylate hydroxylase (EC 1.14.13.1)
SAM-dependent methyltransferase DSY4148 (UbiE paralog)
SAM-dependent methyltransferases
SanA protein
Sarcosine oxidase
Sarcosine oxidase beta subunit
Scaffold protein for [4Fe-4S] cluster assembly ApbC, MRP-like
selenium binding protein
Selenocysteine-specific translation elongation factor
sensor histidine kinase
Sensor protein of zinc sigma-54-dependent two- component system
Sensory box histidine kinase
sensory box histidine kinase/response regulator
Sensory transduction histidine kinase
Septum formation protein Maf
Septum site-determining protein MinD
Septum-associated rare lipoprotein A
Ser-tRNA(Ala) deacylase @ Gly-tRNA(Ala) deacylase
Serine hydroxymethyltransferase (EC 2.1.2.1) / Tetrahydromethanopterin-dependent serine hydroxymethyltransferase
Serine kinase of the HPr protein, regulates carbohydrate metabolism
serine protease
Serine protein kinase (prkA protein), P-loop containing
Serine racemase (EC 5.1.1.18) @ L-serine dehydratase, (PLP)-dependent (EC 4.3.1.17) @ D-serine ammonia-lyase (EC 4.3.1.18)
Serine--pyruvate aminotransferase (EC 2.6.1.51) / L-alanine:glyoxylate aminotransferase (EC 2.6.1.44)
Serine/threonine kinase
Serine/threonine protein kinase
serine/threonine protein phosphatase
Serine/threonine protein phosphatase
Serine/threonine protein phosphatase (EC 3.1.3.16)
Seryl-tRNA synthetase (EC 6.1.1.11)
Shikimate 5-dehydrogenase I alpha (EC 1.1.1.25)
Shikimate kinase I # AroE I
Short-chain dehydrogenase, associated with 2- hydroxychromene-2-carboxylate isomerase family protein
short-chain dehydrogenase/reductase SDR
Siderophore biosynthesis non-ribosomal peptide synthetase modules
sigma-54 dependent DNA-binding response regulator
sigma-54 dependent DNA-binding response regulator, interruption-C
Signal peptidase I (EC 3.4.21.89)
signal peptidase II( EC:3.4.23.36 )
Signal recognition particle protein Ffh
Signal recognition particle receptor FtsY
Signal transduction histidine kinase
Signal transduction histidine kinase CheA (EC 2.7.3.-)
Signal transduction histidine kinase HoxJ (hydrogenase regulation)
Signal transduction response regulator
Similar to citrate lyase beta chain, 2
Similar to ethanolamine ammonia-lyase
Similar to eukaryotic Peptidyl prolyl 4- hydroxylase, alpha subunit
similar to Glycine/D-amino acid oxidases (deaminating)
Similar to photosystem I assembly BtpA
similar to protocatechuate 4,5-dioxygenase beta chain
Single-stranded DNA-binding protein
Single-stranded-DNA-specific exonuclease RecJ (EC 3.1.-.-)
Sirohydrochlorin cobaltochelatase CbiX(long) (EC 4.99.1.3)
Site-specific recombinase XerD
Site-specific tyrosine recombinase XerC
Site-specific tyrosine recombinase XerD
Sll1318 protein
Small GTP-binding protein domain
small heat shock protein (class I)
Small-conductance mechanosensitive channel
Sodium-dependent transporter
sodium-solute symporter, putative
Sodium-transporting ATPase subunit A
Sodium-transporting ATPase subunit B
Sodium-transporting ATPase subunit C
Sodium-transporting ATPase subunit D
Sodium-transporting ATPase subunit E
Sodium-transporting ATPase subunit F
Sodium-transporting ATPase subunit G
Sodium-transporting ATPase subunit Q
Soluble lytic murein transglycosylase
Sorbitol dehydrogenase (EC 1.1.1.14)
SOS-response repressor and protease LexA (EC 3.4.21.88)
SoxB-like sarcosine oxidase, subunit beta related
Sphingosine-1-phosphate lyase (EC 4.1.2.27) (SP-lyase) (SPL) (Sphingosine-1-phosphate aldolase)
Squalene---hopene cyclase (EC 5.4.99.17) @ Squalene---hopanol cyclase (EC 4.2.1.129)
SSU ribosomal protein S11p (S14e)
SSU ribosomal protein S13p (S18e)
SSU ribosomal protein S14p (S29e) @ SSU ribosomal protein S14p (S29e), zinc-dependent
SSU ribosomal protein S15p (S13e)
SSU ribosomal protein S16p
SSU ribosomal protein S17p (S11e)
SSU ribosomal protein S18p @ SSU ribosomal protein S18p, zinc-dependent
SSU ribosomal protein S19p (S15e)
SSU ribosomal protein S1p
SSU ribosomal protein S20p
SSU ribosomal protein S21p
SSU ribosomal protein S2p (SAe)
SSU ribosomal protein S3p (S3e)
SSU ribosomal protein S4p (S9e) @ SSU ribosomal protein S4p (S9e), zinc-dependent
SSU ribosomal protein S5p (S2e)
SSU ribosomal protein S6p
SSU ribosomal protein S7p (S5e)
SSU ribosomal protein S8p (S15Ae)
SSU ribosomal protein S9p (S16e)
SSU rRNA (adenine(1518)-N(6)/adenine(1519)-N(6))-dimethyltransferase (EC 2.1.1.182)
Stage 0 sporulation protein YaaT
Stage V sporulation protein involved in spore cortex synthesis (SpoVR)
Starvation lipoprotein Slp paralog
Sterol desaturase
Stringent starvation protein B
Succinate dehydrogenase cytochrome b subunit
Succinate dehydrogenase flavoprotein subunit (EC 1.3.5.1)
Succinate dehydrogenase iron-sulfur protein (EC 1.3.5.1)
Succinyl-CoA ligase [ADP-forming] alpha chain (EC 6.2.1.5)
Succinyl-CoA ligase [ADP-forming] beta chain (EC 6.2.1.5)
Succinyl-CoA:3-ketoacid-coenzyme A transferase subunit B
sugar ABC transport system, permease protein
Sugar ABC transporter, ATP-binding protein
Sugar ABC transporter, periplasmic sugar-binding protein
sugar ABC transporter, sugar-binding protein
Sugar phosphatase YidA (EC 3.1.3.23)
Sulfatase family protein
Sulfate adenylyltransferase (EC 2.7.7.4)
Sulfate adenylyltransferase subunit 2 (EC 2.7.7.4)
Sulfate permease
Sulfate permease, Trk-type
Sulfhydrogenase subunit alpha (EC 1.12.1.5)
Sulfhydrogenase subunit beta (EC 1.12.98.4)
Sulfhydrogenase subunit delta (EC 1.12.1.5)
Sulfhydrogenase subunit gamma (EC 1.12.98.4)
Sulfide dehydrogenase [flavocytochrome C] flavoprotein chain precursor (EC 1.8.2.-)
Sulfite dehydrogenase cytochrome subunit SoxD
Sulfite oxidase
Sulfite oxidase and related enzymes
Sulfopyruvate decarboxylase - alpha subunit
Sulfopyruvate decarboxylase - alpha subunit / Sulfopyruvate decarboxylase - beta subunit
Sulfopyruvate decarboxylase - beta subunit
Sulfotransferase
Sulfotransferase domain superfamily
Sulfur acceptor protein SufE for iron-sulfur cluster assembly
Sulfur carrier protein adenylyltransferase ThiF
Sulfur carrier protein ThiS
Sulfur oxidation molybdopterin C protein
Sulfur oxidation protein SoxY
Sulfur oxidation protein SoxZ
Superoxide dismutase [Fe] (EC 1.15.1.1)
Suppressor of sigma54-dependent transcription, PspA-like
SyrP-like protein
Taurine transport ATP-binding protein TauB
Taurine transport system permease protein TauC
Taurine-binding periplasmic protein TauA
Tellurium resistance protein TerD
Terminal dioxygenase component of carbazole 1,9a-dioxygenase
Tetraacyldisaccharide 4'-kinase (EC 2.7.1.130)
Tetrachloroethene reductive dehalogenase TceA
Thiamin-phosphate pyrophosphorylase (EC 2.5.1.3)
Thiaminase II
Thiaminase II (EC 3.5.99.2) involved in salvage of thiamin pyrimidine moiety, TenA subgroup with Cys in active site
thiamine pyrophosphate enzyme-like TPP-binding
Thiamine-monophosphate kinase (EC 2.7.4.16)
thiamineS protein
Thiazole synthase (EC 2.8.1.10)
Thiazole tautomerase TenI (EC 5.3.99.10)
ThiJ/PfpI family protein
Thioesterase
thioesterase family protein
Thiol:disulfide oxidoreductase related to ResA
Thiolase
Thioredoxin
thioredoxin family protein
Thiosulfate sulfurtransferase, rhodanese
Thiosulfate sulfurtransferase, rhodanese (EC 2.8.1.1)
Threonine dehydratase biosynthetic (EC 4.3.1.19)
Threonine dehydratase, catabolic (EC 4.3.1.19) @ L-serine dehydratase, (PLP)-dependent (EC 4.3.1.17)
Threonine dehydrogenase and related Zn-dependent dehydrogenases
Threonine efflux protein
Threonine synthase (EC 4.2.3.1)
Threonyl-tRNA synthetase (EC 6.1.1.3)
Thymidylate kinase
Thymidylate kinase (EC 2.7.4.9)
Thymidylate synthase ThyX (EC 2.1.1.148)
thymidylate synthase-like protein
[truncated: 251 more rows]

## Sheet: TSY2
#This is the list of identified that could be annotated by RASTtk pipeline but were missing in the results of RefSeq pipeline.
(2E,6E)-farnesyl diphosphate synthase (EC 2.5.1.10)
(R)-2-hydroxyacid dehydrogenase, similar to L- sulfolactate dehydrogenase
[NiFe] hydrogenase metallocenter assembly protein HypC
[NiFe] hydrogenase metallocenter assembly protein HypD
[NiFe] hydrogenase metallocenter assembly protein HypE
[NiFe] hydrogenase metallocenter assembly protein HypF
1-deoxy-D-xylulose 5-phosphate reductoisomerase (EC 1.1.1.267)
1-deoxy-D-xylulose 5-phosphate synthase (EC 2.2.1.7)
1-hydroxy-2-methyl-2-(E)-butenyl 4-diphosphate synthase (EC 1.17.7.1)
1-phosphofructokinase (EC 2.7.1.56)
1,4-alpha-glucan (glycogen) branching enzyme, GH-13-type (EC 2.4.1.18)
16S rRNA (cytidine(1402)-2'-O)-methyltransferase (EC 2.1.1.198)
16S rRNA (cytosine(1402)-N(4))-methyltransferase EC 2.1.1.199)
16S rRNA (cytosine(967)-C(5))-methyltransferase (EC 2.1.1.176)
16S rRNA (guanine(966)-N(2))-methyltransferase (EC 2.1.1.171)
16S rRNA processing protein RimM
1D-myo-inositol 2-acetamido-2-deoxy-alpha-D-glucopyranoside deacetylase (EC 3.5.1.103)
2-amino-3-carboxymuconate-6-semialdehyde decarboxylase
2-amino-3-carboxymuconate-6-semialdehyde decarboxylase (EC 4.1.1.45)
2-amino-4-hydroxy-6-hydroxymethyldihydropteridine pyrophosphokinase (EC 2.7.6.3)
2-C-methyl-D-erythritol 2,4-cyclodiphosphate synthase (EC 4.6.1.12)
2-C-methyl-D-erythritol 4-phosphate cytidylyltransferase (EC 2.7.7.60)
2-dehydro-3-deoxygluconokinase (EC 2.7.1.45)
2-dehydro-3-deoxyphosphogalactonate aldolase (EC 4.1.2.21) (6-phospho-2-dehydro-3-deoxygalactonate aldolase) (2- oxo-3-deoxygalactonate 6-phosphate aldolase) / Galactonate dehydratase (EC 4.2.1.6)
2-dehydropantoate 2-reductase
2-dehydropantoate 2-reductase (EC 1.1.1.169)
2-deoxy-D-gluconate 3-dehydrogenase (EC 1.1.1.125)
2-haloalkanoic acid dehalogenase
2-heptaprenyl-1,4-naphthoquinone methyltransferase
2-hydroxy-3-oxopropionate reductase
2-hydroxy-3-oxopropionate reductase (EC 1.1.1.60)
2-hydroxy-6-oxo-6-phenylhexa-2,4-dienoate hydrolase
2-isopropylmalate synthase (EC 2.3.3.13)
2-keto-3-deoxy-D-arabino-heptulosonate-7-phosphate synthase I alpha (EC 2.5.1.54)
2-Keto-3-deoxy-D-manno-octulosonate-8-phosphate synthase (EC 2.5.1.55)
2-keto-3-deoxy-L-fuconate dehydrogenase
2-keto-4-pentenoate hydratase
2-Methylcitrate dehydratase AcnD ## predicted from clustering to proline racemase
2-Oxobutyrate oxidase, putative
2-oxoglutarate oxidoreductase, beta subunit (EC 1.2.7.3)
2-oxoglutarate oxidoreductase, gamma subunit (EC 1.2.7.3) / 2-oxoglutarate oxidoreductase, alpha subunit (EC 1.2.7.3)
2,3-bisphosphoglycerate-independent phosphoglycerate mutase (EC 5.4.2.12)
2,3-butanediol dehydrogenase, R-alcohol forming, (R)- and (S)-acetoin-specific
2,3-dihydroxybiphenyl 1,2-dioxygenase (EC 1.13.11.39)
2,4-dienoyl-CoA reductase [NADPH] (EC 1.3.1.34)
2,4-dihydroxyhept-2-ene-1,7-dioic acid aldolase
2,4-dihydroxyhept-2-ene-1,7-dioic acid aldolase (EC 4.1.2.-)
2,4-dihydroxyhept-2-ene-1,7-dioic acid aldolase (EC 4.1.2.52)
2'-5' RNA ligase
23S rRNA (adenine(2503)-C(2))-methyltransferase & tRNA (adenine(37)-C(2))-methyltransferase (EC 2.1.1.192)
23S rRNA (cytosine(1962)-C(5))-methyltransferase (EC 2.1.1.191)
23S rRNA (guanosine-2'-O-) -methyltransferase rlmB (EC 2.1.1.-)
3-alpha-hydroxysteroid dehydrogenase
3-dehydroquinate dehydratase II (EC 4.2.1.10)
3-deoxy-D-manno-octulosonate 8-phosphate phosphatase (EC 3.1.3.45)
3-deoxy-manno-octulosonate cytidylyltransferase (EC 2.7.7.38)
3-hydroxy-2-methylpyridine-4,5-dicarboxylate 4- decarboxylase
3-hydroxyacyl-[acyl-carrier-protein] dehydratase, FabZ form (EC 4.2.1.59)
3-hydroxyacyl-CoA dehydrogenase
3-hydroxybutyryl-CoA dehydrogenase (EC 1.1.1.157)
3-hydroxyisobutyrate dehydrogenase
3-hydroxyisobutyrate dehydrogenase (EC 1.1.1.31)
3-isopropylmalate dehydratase large subunit (EC 4.2.1.33)
3-isopropylmalate dehydratase small subunit
3-isopropylmalate dehydratase small subunit (EC 4.2.1.33)
3-isopropylmalate dehydrogenase (EC 1.1.1.85)
3-ketoacyl-CoA thiolase (EC 2.3.1.16) @ Acetyl-CoA acetyltransferase (EC 2.3.1.9)
3-methylmercaptopropionyl-CoA ligase (EC 6.2.1.44) of DmdB1 type
3-oxoacyl-[acyl-carrier protein] reductase
3-oxoacyl-[acyl-carrier protein] reductase (EC 1.1.1.100)
3-oxoacyl-[acyl-carrier-protein] synthase, KASII (EC 2.3.1.179)
3-oxoacyl-[acyl-carrier-protein] synthase, KASIII (EC 2.3.1.180)
3-oxoadipate CoA-transferase subunit A (EC 2.8.3.6)
3-oxoadipate CoA-transferase subunit B ; Glutaconate CoA-transferase subunit B
3-oxoadipate CoA-transferase subunit B (EC 2.8.3.6)
3-phenylpropionate dioxygenase alpha subunit
3-phenylpropionate dioxygenase alpha subunit (EC 1.14.1.-)
3-phenylpropionate dioxygenase ferredoxin subunit
3-phenylpropionate dioxygenase, alpha subunit
3-phenylpropionate dioxygenase, alpha subunit (EC 1.14.12.19)
3-phenylpropionate dioxygenase, beta subunit
3-phenylpropionate dioxygenase, beta subunit (EC 1.14.12.19)
3,4-dihydroxy-2-butanone 4-phosphate synthase (EC 4.1.99.12) / GTP cyclohydrolase II (EC 3.5.4.25)
3',5'-cyclic-nucleotide phosphodiesterase
3',5'-cyclic-nucleotide phosphodiesterase (EC 3.1.4.17)
3'(2'),5'-bisphosphate nucleotidase (EC 3.1.3.7)
4-carboxymuconolactone decarboxylase
4-carboxymuconolactone decarboxylase (EC 4.1.1.44)
4-carboxymuconolactone decarboxylase domain/alkylhydroperoxidase AhpD family core domain protein
4-hydroxy-tetrahydrodipicolinate reductase (EC 1.17.1.8)
4-hydroxy-tetrahydrodipicolinate synthase (EC 4.3.3.7)
4-hydroxybenzoyl-CoA thioesterase family active site
4-hydroxybutyrate coenzyme A transferase
4-hydroxyphenylacetate 3-monooxygenase
4-hydroxyphenylacetate 3-monooxygenase (EC 1.14.13.3)
4-hydroxyphenylacetate 3-monooxygenase (EC 1.14.14.9)
4-hydroxyphenylpyruvate dioxygenase (EC 1.13.11.27)
4-oxalocrotonate decarboxylase (EC 4.1.1.77)
4,5-dihydroxyphthalate decarboxylase
4'-phosphopantetheinyl transferase (EC 2.7.8.-)
4Fe-4S ferredoxin, iron-sulfur binding
5-Enolpyruvylshikimate-3-phosphate synthase (EC 2.5.1.19)
5-exo-alcohol dehydrogenase( EC:1.1.1.- )
5-methyltetrahydrofolate--homocysteine methyltransferase (EC 2.1.1.13)
5-methyltetrahydropteroyltriglutamate-- homocysteine methyltransferase
5-methyltetrahydropteroyltriglutamate--homocysteine methyltransferase (EC 2.1.1.14)
5,10-methylenetetrahydrofolate reductase (EC 1.5.1.20)
5,10-methylenetetrahydromethanopterin reductase( EC:1.5.99.11 )
5'-deoxynucleotidase YfbR (EC 3.1.3.89)
5'-methylthioadenosine nucleosidase (EC 3.2.2.16) @ S-adenosylhomocysteine nucleosidase (EC 3.2.2.9)
5'-methylthioadenosine phosphorylase (EC 2.4.2.28)
6-hexanolactone hydrolase
7-cyano-7-deazaguanine synthase (EC 6.3.4.20)
7,8-didemethyl-8-hydroxy-5-deazariboflavin synthase subunit 1 / 7,8-didemethyl-8-hydroxy-5-deazariboflavin synthase subunit 2
7,8-didemethyl-8-hydroxy-5-deazariboflavin synthase subunit 2
8-amino-7-oxononanoate synthase (EC 2.3.1.47)
A/G-specific adenine glycosylase (EC 3.2.2.-)
ABC transporter permease protein
ABC transporter permease protein with unknown substrate
ABC transporter related
ABC transporter substrate binding protein
ABC transporter substrate-binding protein
ABC transporter, ATP-binding protein
ABC transporter, ATP-binding/permease protein
ABC transporter, permease protein
ABC transporter, substrate-binding protein
ABC-type antimicrobial peptide transport system, permease component
ABC-type Fe3+-hydroxamate transport system, periplasmic component
ABC-type multidrug transport system, ATPase component
ABC-type nitrate/sulfonate/bicarbonate transport system, periplasmic components
ABC-type nitrate/sulfonate/bicarbonate transport systems, periplasmic components
ABC-type polar amino acid transport system, ATPase component
ABC-type sugar transport system, ATPase component
ABC-type transport system involved in multi- copper enzyme maturation, permease component
ABC-type transport system involved in resistance to organic solvents, auxiliary component
ABC-type transport system involved in resistance to organic solvents, permease component
ABC-type tungstate transport system, periplasmic binding protein
ABC-type tungstate transport system, permease protein
ABC1 family protein
acetamidase/formamidase( EC:3.5.1.49 )
Acetoacetyl-CoA synthetase (EC 6.2.1.16)
Acetoin catabolism protein X, possible NAD kinase
Acetoin dehydrogenase E1 component alpha-subunit (EC 1.2.4.-)
Acetoin dehydrogenase E1 component beta-subunit (EC 1.2.4.-)
Acetolactate synthase large subunit
Acetolactate synthase large subunit (EC 2.2.1.6)
Acetolactate synthase large subunit homolog
Acetolactate synthase small subunit (EC 2.2.1.6)
Acetyl xylan esterase
Acetyl-CoA acetyltransferase
Acetyl-CoA synthetase (ADP-forming) alpha and beta chains, putative
Acetyl-CoA synthetase (ADP-forming) beta chain
Acetyl-CoA synthetase (EC 6.2.1.1)
Acetyl-CoA:Cys-GlcN-Ins acetyltransferase, mycothiol synthase MshD
Acetyl-coenzyme A carboxyl transferase beta chain (EC 6.4.1.2)
Acetylglutamate kinase (EC 2.7.2.8)
Acetylornithine aminotransferase (EC 2.6.1.11)
Acetylornithine deacetylase/Succinyl- diaminopimelate desuccinylase and related deacylases
acetyltransferase
Acetyltransferase
acetyltransferase, GNAT family
Aconitate hydratase (EC 4.2.1.3)
AcrB/AcrD/AcrF family protein
Acriflavin resistance protein
Acryloyl-CoA reductase AcuI/YhdH (EC 1.3.1.84)
ACT domain protein
Acyl carrier protein
acyl dehydratase
Acyl-[acyl-carrier-protein]--UDP-N-acetylglucosamine O-acyltransferase (EC 2.3.1.129)
acyl-CoA dehydrogenase
Acyl-CoA dehydrogenase family protein
acyl-CoA dehydrogenase-like
Acyl-CoA dehydrogenase, long-chain specific (EC 1.3.99.13)
Acyl-CoA dehydrogenase, short-chain specific (EC 1.3.99.2)
Acyl-CoA:1-acyl-sn-glycerol-3-phosphate acyltransferase (EC 2.3.1.51)
Acylphosphate phosphohydrolase (EC 3.6.1.7), putative
Acyltransferase family protein associated with ethylmalonyl-CoA pathway
Adenine phosphoribosyltransferase (EC 2.4.2.7)
Adenosine deaminase (EC 3.5.4.4)
Adenosylcobinamide kinase (EC 2.7.1.156) / Adenosylcobinamide-phosphate guanylyltransferase (EC 2.7.7.62)
Adenosylcobinamide-phosphate synthase (EC 6.3.1.10)
Adenosylhomocysteinase (EC 3.3.1.1)
Adenylate cyclase
Adenylate cyclase (EC 4.6.1.1)
Adenylate cyclase (EC 4.6.1.1) / Guanylate cyclase (EC 4.6.1.2)
Adenylate cyclase / Guanylate cyclase
Adenylate kinase (EC 2.7.4.3)
Adenylate kinase and related kinases
Adenylosuccinate lyase
Adenylosuccinate lyase (EC 4.3.2.2) @ SAICAR lyase (EC 4.3.2.2)
Adenylosuccinate synthetase (EC 6.3.4.4)
Adenylylsulfate kinase (EC 2.7.1.25)
ADP-heptose synthase (EC 2.7.-.-) / D-glycero-beta-D-manno-heptose 7-phosphate kinase
ADP-heptose--lipooligosaccharide heptosyltransferase II (EC 2.4.1.-)
ADP-ribose pyrophosphatase
ADP-ribose pyrophosphatase (EC 3.6.1.13)
ADP-ribose pyrophosphatase of COG1058 family (EC 3.6.1.13)
ADP-ribose pyrophosphatase of COG1058 family (EC 3.6.1.13) / Nicotinamide-nucleotide amidase (EC 3.5.1.42)
ADP-ribose pyrophosphatase of COG1058 family (EC 3.6.1.13) / Nicotinamide-nucleotide amidase paralog YfaY, no functional activity
Aerobic glycerol-3-phosphate dehydrogenase (EC 1.1.5.3)
AfaG
Agmatinase (EC 3.5.3.11)
Agmatine deiminase (EC 3.5.3.12)
AIR Synthase, TMP kinase, hydrogenase maturation protein HypE superfamily
Alanine dehydrogenase
Alanine dehydrogenase (EC 1.4.1.1)
Alanine racemase (EC 5.1.1.1)
Alanyl-tRNA synthetase (EC 6.1.1.7)
Alcohol dehydrogenase
Alcohol dehydrogenase (EC 1.1.1.1)
Alcohol dehydrogenase, zinc containing (EC 1.1.1.1)
aldo-keto reductase domain / RidA/YER057c/UK114 superfamily, group 6
aldo/keto reductase
Alginate lyase precursor
Alkaline phosphatase (EC 3.1.3.1)
Alkaline phosphodiesterase I / Nucleotide pyrophosphatase
Alkanal monooxygenase alpha chain
Alkanal monooxygenase alpha chain (EC 1.14.14.3)
Alkane-1 monooxygenase (EC 1.14.15.3)
Alkanesulfonate monooxygenase (EC 1.14.14.5)
Alkyl hydroperoxide reductase subunit C-like protein
Alkyl hydroperoxide reductase/ Thiol specific antioxidant/ Mal allergen
Alkyl sulfatase
Alpha-D-ribose 1-methylphosphonate 5-phosphate C-P lyase (EC 4.7.1.1)
Alpha-D-ribose 1-methylphosphonate 5-triphosphate diphosphatase (EC 3.6.1.63)
Alpha-D-ribose 1-methylphosphonate 5-triphosphate synthase subunit PhnG (EC 2.7.8.37)
Alpha-D-ribose 1-methylphosphonate 5-triphosphate synthase subunit PhnI (EC 2.7.8.37)
Alpha-D-ribose 1-methylphosphonate 5-triphosphate synthase subunit PhnL (EC 2.7.8.37)
Alpha-ketoglutarate-dependent taurine dioxygenase
Alpha-ketoglutarate-dependent taurine dioxygenase (EC 1.14.11.17)
Alpha-methylacyl-CoA racemase (EC 5.1.99.4)
Alpha-ribazole-5'-phosphate phosphatase
Alpha,alpha-trehalose-phosphate synthase [UDP-forming] (EC 2.4.1.15) / Trehalose-6-phosphate phosphatase (EC 3.1.3.12)
Alpha/beta hydrolase family
alpha/beta hydrolase fold
Alpha/beta hydrolase fold
Alpha/beta hydrolase fold precursor
Alpha/beta hydrolase fold-1 protein
alternate gene name: ipa-20r
Alternative dihydrofolate reductase 3
Altronate dehydratase
Amidase
Amidase family protein BBta_1912
Amidase family protein bll0246
Amidase family protein SACE_5032
Amidase family protein SAV_5232
Amidase, hydantoinase/carbamoylase
amidohydrolase
amidohydrolase 2
Amidohydrolase domain protein
Amidohydrolase family protein
Amidophosphoribosyltransferase (EC 2.4.2.14)
Amine oxidase [flavin-containing] A
Amino acid ABC transporter, permease protein
Amino acid adenylation
aminoglycoside phosphotransferase
Aminomethyltransferase (glycine cleavage system T protein) (EC 2.1.2.10)
aminopeptidase
Aminopeptidase C (EC 3.4.22.40)
Aminotransferase, class III
aminotransferase, Class III pyridoxal-phosphate dependent
Aminotransferase, DegT/DnrJ/EryC1/StrS family
Ammonium transporter
Anaerobic dehydrogenases, typically selenocysteine-containing
Anhydro-N-acetylmuramic acid kinase (EC 2.7.1.170)
ankyrin
Anthranilate phosphoribosyltransferase (EC 2.4.2.18)
Anthranilate synthase, aminase component (EC 4.1.3.27) / Anthranilate synthase, amidotransferase component (EC 4.1.3.27)
Antibiotic biosynthesis monooxygenase
Antitoxin 1
Antitoxin HigA
Antitoxin to RelE-like translational repressor toxin
Antitoxin to Toxin 1, PIN domain
Apolipoprotein N-acyltransferase (EC 2.3.1.-) / Copper homeostasis protein CutE
Apolipoprotein N-acyltransferase / Copper homeostasis protein CutE
archaeal ATPase, fused to C-terminal DUF234 domain
Archease
Arginase/agmatinase/formimionoglutamate hydrolase, arginase family
Argininosuccinate lyase (EC 4.3.2.1)
Argininosuccinate synthase (EC 6.3.4.5)
Arginyl-tRNA synthetase (EC 6.1.1.19)
Aromatic hydrocarbon utilization transcriptional regulator CatR (LysR family)
Aromatic-L-amino-acid decarboxylase (EC 4.1.1.28)
aromatic-ring-hydroxylating dioxygenase, beta subunit
Arsenate reductase (EC 1.20.4.1)
Arsenite oxidase small subunit precursor
Arylesterase precursor (EC 3.1.1.2)
arylmalonate decarboxylase
Arylmalonate decarboxylase or maleate isomerase
Arylsulfatase (EC 3.1.6.1)
Arylsulfatase regulator (Fe-S oxidoreductase)
Asl4136 protein
Asp-tRNAAsn/Glu-tRNAGln amidotransferase A subunit and related amidases
Asparagine synthetase [glutamine-hydrolyzing]
Asparagine synthetase [glutamine-hydrolyzing] (EC 6.3.5.4)
Asparaginyl-tRNA synthetase (EC 6.1.1.22)
Aspartate 1-decarboxylase (EC 4.1.1.11)
Aspartate aminotransferase
Aspartate aminotransferase (EC 2.6.1.1)
Aspartate carbamoyltransferase (EC 2.1.3.2)
Aspartate-semialdehyde dehydrogenase (EC 1.2.1.11)
Aspartokinase (EC 2.7.2.4)
Aspartyl-tRNA synthetase (EC 6.1.1.12) @ Aspartyl-tRNA(Asn) synthetase (EC 6.1.1.23)
Aspartyl-tRNA(Asn) amidotransferase subunit A (EC 6.3.5.6) @ Glutamyl-tRNA(Gln) amidotransferase subunit A (EC 6.3.5.7)
Aspartyl-tRNA(Asn) amidotransferase subunit A @ Glutamyl-tRNA(Gln) amidotransferase subunit A
Aspartyl-tRNA(Asn) amidotransferase subunit B (EC 6.3.5.6) @ Glutamyl-tRNA(Gln) amidotransferase subunit B (EC 6.3.5.7)
Aspartyl-tRNA(Asn) amidotransferase subunit C (EC 6.3.5.6) @ Glutamyl-tRNA(Gln) amidotransferase subunit C (EC 6.3.5.7)
aspartyl/asparaginyl beta-hydroxylase
Assimilatory nitrate reductase large subunit (EC 1.7.99.4)
ATP phosphoribosyltransferase (EC 2.4.2.17)
ATP synthase C chain (EC 3.6.3.14)
ATP synthase F0 sector subunit a (EC 3.6.3.14)
ATP synthase F0 sector subunit b
ATP synthase gamma chain (EC 3.6.3.14)
ATP-dependent Clp protease adaptor protein ClpS
ATP-dependent Clp protease ATP-binding subunit ClpA
ATP-dependent Clp protease ATP-binding subunit ClpX
ATP-dependent Clp protease proteolytic subunit (EC 3.4.21.92)
ATP-dependent Clp protease, ATP-binding subunit ClpC / Negative regulator of genetic competence clcC/mecB
ATP-dependent DNA helicase
ATP-dependent DNA helicase RecG (EC 3.6.4.12)
ATP-dependent DNA helicase RecG-related protein
ATP-dependent DNA helicase RecQ
ATP-dependent DNA helicase UvrD/PcrA
ATP-dependent exoDNAse (exonuclease V) alpha subunit - helicase superfamily I member
ATP-dependent helicase HrpB
ATP-dependent hsl protease ATP-binding subunit HslU
ATP-dependent protease La (EC 3.4.21.53) Type I
ATP-dependent protease La (EC 3.4.21.53) Type II
ATP-dependent protease LonB Type II
ATP-dependent RNA helicase RhlE
ATP-dependent RNA helicase, DEAD/DEAH box family
ATP-grasp enzyme-like protein
ATP:Cob(I)alamin adenosyltransferase (EC 2.5.1.17)
ATP/GTP-binding protein
ATPase
ATPase AAA
ATPase associated with various cellular activities, AAA_5
ATPase domain-containing protein
ATPase YjeE, predicted to have essential role in cell wall biosynthesis
ATPase-like protein
ATPase, AAA family
AttH component of AttEFGH ABC transport system
auracyanin A precursor
B12 binding domain of Methylmalonyl-CoA mutase (EC 5.4.99.2)
Bacterial proteasome-activating AAA-ATPase (PAN)
Bacterial sugar transferase
Bacterioferritin
BarH
BatA (Bacteroides aerotolerance operon)
BatB
batD protein, putative
BEC protein
Benzoate 1,2-dioxygenase alpha subunit (EC 1.14.12.10)
Benzoate transport protein
Benzoate transport, ATPase component / Benzoate transport, inner membrane transport component
Benzoate-CoA ligase
Benzoyl-CoA oxygenase component B
Benzoylformate decarboxylase
Benzoylformate decarboxylase (EC 4.1.1.7)
beta-glucosidase (EC 3.2.1.21)
Beta-hexosaminidase (EC 3.2.1.52)
Beta-ketoadipate enol-lactone hydrolase
Beta-ketoadipate enol-lactone hydrolase (EC 3.1.1.24)
beta-lactamase
Beta-lactamase (EC 3.5.2.6)
Beta-lactamase class C and other penicillin binding proteins
beta-lactamase domain protein
Beta-lactamase-like
Beta-ureidopropionase (EC 3.5.1.6)
Betaine--homocysteine S-methyltransferase
Bifunctional protein: zinc-containing alcohol dehydrogenase; quinone oxidoreductase ( NADPH:quinone reductase) ; Similar to arginate lyase
Biopolymer transport protein ExbD/TolR
Biosynthetic arginine decarboxylase (EC 4.1.1.19)
Biosynthetic Aromatic amino acid aminotransferase alpha (EC 2.6.1.57) @ Aspartate aminotransferase (EC 2.6.1.1)
Biotin carboxyl carrier protein of methylcrotonyl-CoA carboxylase
Biotin carboxylase of acetyl-CoA carboxylase (EC 6.3.4.14)
Biotin-protein ligase
Biphenyl-2,3-diol 1,2-dioxygenase
biphenyl-2,3-diol 1,2-dioxygenase III-related protein
Bipolar DNA helicase HerA
Bis(5'-nucleosyl)-tetraphosphatase (asymmetrical) (EC 3.6.1.17)
Bis(5'-nucleosyl)-tetraphosphatase, symmetrical (EC 3.6.1.41)
Bll0523 protein
Bll0704 protein
Bll1070 protein
Bll2215 protein
Bll3089 protein
Bll4801 protein
Bll6196 protein
blr7814; putative L-proline 4-hydroxylase
Branched-chain amino acid ABC transporter, ATP-binding protein
branched-chain amino acid ABC transporter, periplasmic amino acid-binding protein
branched-chain amino acid ABC transporter, periplasmic amino acid-binding protein, putative
Branched-chain amino acid ABC transporter, periplasmic substrate- binding protein
Branched-chain amino acid ABC transporter, permease protein
Branched-chain amino acid aminotransferase (EC 2.6.1.42)
Branched-chain amino acid binding protein
Branched-chain amino acid transport ATP-binding protein LivF (TC 3.A.1.4.1)
Branched-chain amino acid transport ATP-binding protein LivG (TC 3.A.1.4.1)
Branched-chain amino acid transport system permease protein LivM (TC 3.A.1.4.1)
BtrN protein
Butyryl-CoA dehydrogenase
Butyryl-CoA dehydrogenase (EC 1.3.8.1)
Butyryl-CoA dehydrogenase (EC 1.3.99.2)
C-methyltransferase
C3: similar to Vanillate O-demethylase oxygenase
C4-type zinc finger protein, DksA/TraR family
CAAX prenyl protease 1, putative
CAIB/BAIF family protein
Calcium/calmodulin-dependent protein kinase type II beta chain
cAMP-binding proteins - catabolite gene activator and regulatory subunit of cAMP-dependent protein kinases
capsule biosynthesis protein, putative
Capsule polysaccharide export protein
Carbamoyl-phosphate synthase large chain (EC 6.3.5.5)
Carbamoyl-phosphate synthase small chain (EC 6.3.5.5)
carbon monoxide dehydrogenase D protein
Carbon monoxide dehydrogenase large chain
Carbon monoxide dehydrogenase large chain (EC 1.2.99.2)
Carbon monoxide dehydrogenase large chain (EC 1.2.99.2) parolog without usual motifs
Carbon monoxide dehydrogenase medium chain
Carbon monoxide dehydrogenase medium chain (EC 1.2.99.2)
Carbon monoxide dehydrogenase small chain
Carbon monoxide dehydrogenase small chain (EC 1.2.99.2)
Carbon monoxide oxidation accessory protein CoxG
Carbon storage regulator
Carbon-nitrogen hydrolase
Carbonic anhydrase (EC 4.2.1.1)
Carboxyl-terminal protease (EC 3.4.21.102)
Carboxylesterase
Carboxylesterase (EC 3.1.1.1)
Carboxymethylenebutenolidase( EC:3.1.1.45 )
Carboxyvinyl-carboxyphosphonate phosphorylmutase (EC 2.7.8.23)
Catalase (EC 1.11.1.6) / Peroxidase (EC 1.11.1.7)
Catalyzes the cleavage of p-aminobenzoyl- glutamate to p-aminobenzoate and glutamate, subunit A
Catechol 1,2-dioxygenase 1 (EC 1.13.11.1)
CBS domain protein
cd06127 DEDDh DNA polymerase III 3'-5' exonuclease domain
CDP-diacylglycerol--glycerol-3-phosphate 3-phosphatidyltransferase (EC 2.7.8.5)
CDP-diacylglycerol--serine O-phosphatidyltransferase (EC 2.7.8.8)
CDP-glucose 4,6-dehydratase (EC 4.2.1.45)
Cell division inhibitor
Cell division protein FtsH (EC 3.4.24.-)
Cell division protein FtsI [Peptidoglycan synthetase]
Cell division protein FtsW
Cell division protein FtsZ (EC 3.4.24.-)
Cell division protein MraZ
Cell division transporter, ATP-binding protein FtsE (TC 3.A.5.1.1)
Cell division trigger factor (EC 5.2.1.8)
cell surface protein
Cell wall-binding protein
Chalcone synthase (EC 2.3.1.74)
Chaperone protein DnaK
Chaperone protein HtpG
Chaperonin (heat shock protein 33)
Chemotaxis protein methyltransferase CheR
Chemotaxis protein methyltransferase CheR (EC 2.1.1.80)
Chemotaxis regulator - transmits chemoreceptor signals to flagelllar motor components CheY
Chemotaxis response regulator protein-glutamate methylesterase CheB (EC 3.1.1.61)
Chlorohydrolase/deaminase family protein
Choline dehydrogenase (EC 1.1.99.1)
Choline-sulfatase
Choline-sulfatase (EC 3.1.6.6)
Chromate resistance protein ChrB
Chromate transport protein ChrA
Chromosomal replication initiator protein DnaA
Chromosome (plasmid) partitioning protein ParA / Sporulation initiation inhibitor protein Soj
Chromosome (plasmid) partitioning protein ParB
Circadian phase modifier
Citrate synthase (si) (EC 2.3.3.1)
ClpB protein
CO dehydrogenase accessory protein CooC (nickel insertion)
CoA-binding domain protein
Cob(I)alamin adenosyltransferase (EC 2.5.1.17) @ Cob(I)alamin adenosyltransferase (EC 2.5.1.17), clustered with cobalamin synthesis
Cobalamin synthase (EC 2.7.8.26)
Cobalt-containing nitrile hydratase subunit alpha (EC 4.2.1.84)
Cobalt-containing nitrile hydratase subunit beta
Cobalt-containing nitrile hydratase subunit beta (EC 4.2.1.84)
Cobalt-precorrin-2 C20-methyltransferase (EC 2.1.1.130)
Cobalt-precorrin-3 C(17)-methyltransferase (EC 2.1.1.272)
Cobalt-precorrin-4 C(11)-methyltransferase (EC 2.1.1.271)
Cobalt-precorrin-5B (C1)-methyltransferase (EC 2.1.1.195)
Cobalt-precorrin-6x reductase (EC 1.3.1.54)
Cobalt-precorrin-7 (C5)-methyltransferase (EC 2.1.1.289) / Cobalt-precorrin-6B C15-methyltransferase [decarboxylating] (EC 2.1.1.196)
Cobalt-precorrin-8 methylmutase (EC 5.4.99.60)
Cobalt-zinc-cadmium resistance protein CzcD
Cobyric acid synthase (EC 6.3.5.10)
Cobyrinic acid a,c-diamide synthetase (EC 6.3.5.11)
Coenzyme A ligase
Coenzyme F420-dependent N5,N10-methylene tetrahydromethanopterin reductase and related flavin- dependent oxidoreductases
Coenzyme F420-dependent N5,N10-methylene tetrahydromethanopterin reductase and related flavin- dependent oxidoreductases; sulfonate monooxygenase
Coenzyme F420-dependent N5,N10-methylene tetrahydromethanopterin reductase and related flavin-dependent oxidoreductases
Coenzyme PQQ synthesis protein B
Coenzyme PQQ synthesis protein D
Coenzyme PQQ synthesis protein E
COG0028: Thiamine pyrophosphate-requiring enzymes
COG0189: Glutathione synthase/Ribosomal protein S6 modification enzyme (glutaminyl transferase)
COG0398: uncharacterized membrane protein
COG0553: Superfamily II DNA/RNA helicases, SNF2 family
COG0708: Exonuclease III
COG1032: Fe-S oxidoreductase
COG1487: Predicted nucleic acid-binding protein, contains PIN domain
COG1496: Uncharacterized conserved protein
COG3332
COG3866 Pectate lyase
COGs COG3777
Cold shock protein CspG
Colicin V secretion ATP-binding protein cvaB
collagen triple helix repeat domain protein
Competence protein F homolog, phosphoribosyltransferase domain; protein YhgH required for utilization of DNA as sole source of carbon and energy
Conserved domain protein
Conserved protein
contains maoC-like domain
Coproheme decarboxylase HemQ (no EC)
Creatinase (EC 3.5.3.3)
CRISPR repeat RNA endoribonuclease Cas6
CRISPR-associated helicase Cas3
CRISPR-associated protein, Cas5e family
CRISPR-associated protein, Cse3 family
CRISPR-associated protein, Cse4 family
Crossover junction endodeoxyribonuclease RuvC (EC 3.1.22.4)
CTP synthase
CTP synthase (EC 6.3.4.2)
CTP:molybdopterin cytidylyltransferase
Cupin domain-containing protein
Cyclase
Cyclase family protein
Cyclic pyranopterin monophosphate synthase accessory protein
Cyclic pyranopterin phosphate synthase (MoaA) (EC 4.1.99.18)
Cyclohexanone monooxygenase (EC 1.14.13.22)
Cyclopropane-fatty-acyl-phospholipid synthase (EC 2.1.1.79)
Cystathionine beta-lyase, type II (EC 4.4.1.8)
Cystathionine gamma-lyase (EC 4.4.1.1)
Cystathionine gamma-synthase (EC 2.5.1.48)
Cysteine desulfurase (EC 2.8.1.7)
Cysteine synthase (EC 2.5.1.47)
Cysteinyl-tRNA synthetase (EC 6.1.1.16)
Cytidine deaminase (EC 3.5.4.5)
Cytidylate kinase
Cytidylate kinase (EC 2.7.4.25)
Cytochrome b/b6, N-terminal
Cytochrome c
Cytochrome C biogenesis protein
cytochrome c class I
Cytochrome c family protein
cytochrome c family protein, putative
Cytochrome c heme lyase subunit CcmF
Cytochrome c oxidase (B(O/a)3-type) chain I (EC 1.9.3.1)
Cytochrome c oxidase (B(O/a)3-type) chain II
Cytochrome c oxidase (cbb3-type) subunit CcoO (EC 1.9.3.1)
Cytochrome c oxidase polypeptide II (EC 1.9.3.1)
Cytochrome c oxidase polypeptide III
Cytochrome c oxidase polypeptide III (EC 1.9.3.1)
Cytochrome c oxidase subunit CcoO
Cytochrome c-type biogenesis protein CcdA (DsbD analog)
Cytochrome c-type biogenesis protein CcmC, putative heme lyase for CcmE
Cytochrome c-type biogenesis protein CcmE, heme chaperone
Cytochrome c4
Cytochrome c551 peroxidase
Cytochrome c551 peroxidase (EC 1.11.1.5)
Cytochrome oxidase biogenesis protein Sco1/SenC/PrrC, putative copper metallochaperone
cytochrome P450
Cytochrome P450 family protein
Cytochrome P460
Cytosine deaminase (EC 3.5.4.1)
Cytosol aminopeptidase PepA (EC 3.4.11.1)
D-3-phosphoglycerate dehydrogenase (EC 1.1.1.95)
D-alanine--D-alanine ligase (EC 6.3.2.4)
D-alanyl-D-alanine carboxypeptidase (EC 3.4.16.4)
D-amino-acid oxidase
D-beta-hydroxybutyrate dehydrogenase
D-glycerate 2-kinase (EC 2.7.1.165)
D-proline reductase, 26 kDa subunit (EC 1.21.4.1) @ selenocysteine-containing
D-proline reductase, 26 kDa subunit @ selenocysteine-containing
D-proline reductase, 45 kDa subunit (EC 1.21.4.1) / D-proline reductase, 23 kDa subunit (EC 1.21.4.1)
D-tyrosyl-tRNA(Tyr) deacylase (EC 3.6.1.n1)
Deacetylases, including yeast histone deacetylase and acetoin utilization protein
Death on curing protein, Doc toxin
Dehydrogenase flavoprotein LodB
Dehydrogenase, putative
Dehydrogenases with different specificities (related to short-chain alcohol dehydrogenases)
Demethylmenaquinone methyltransferase
Deoxycytidine triphosphate deaminase (EC 3.5.4.13)
Deoxyhypusine synthase (EC 2.5.1.46)
Deoxyuridine 5'-triphosphate nucleotidohydrolase
Dephospho-CoA kinase (EC 2.7.1.24)
Diaminohydroxyphosphoribosylaminopyrimidine deaminase / 5-amino-6-(5-phosphoribosylamino)uracil reductase
Diaminopimelate epimerase (EC 5.1.1.7)
Dienelactone hydrolase family protein
diguanylate cyclase/phosphodiesterase (GGDEF & EAL domains) with PAS/PAC sensor(s)
Dihydrodipicolinate synthase (EC 4.2.1.52)
Dihydrodipicolinate synthase family
Dihydroflavonol-4-reductase (EC 1.1.1.219)
Dihydrofolate synthase (EC 6.3.2.12) @ Folylpolyglutamate synthase (EC 6.3.2.17)
Dihydrolipoamide acetyltransferase component of pyruvate dehydrogenase complex
Dihydrolipoamide acetyltransferase component of pyruvate dehydrogenase complex (EC 2.3.1.12)
Dihydrolipoamide dehydrogenase of branched-chain alpha-keto acid dehydrogenase / Dihydrolipoamide dehydrogenase
Dihydrolipoamide dehydrogenase of pyruvate dehydrogenase complex (EC 1.8.1.4)
Dihydrolipoamide succinyltransferase component (E2) of 2-oxoglutarate dehydrogenase complex (EC 2.3.1.61)
Dihydroneopterin aldolase (EC 4.1.2.25)
Dihydroorotase (EC 3.5.2.3)
Dihydroorotate dehydrogenase (NAD(+)), catalytic subunit (EC 1.3.1.14)
Dihydropteroate synthase (EC 2.5.1.15)
Dihydropyrimidinase
Dihydropyrimidinase (EC 3.5.2.2) @ D-hydantoinase (EC 3.5.2.2)
Dihydroxy-acid dehydratase (EC 4.2.1.9)
Dimethylglycine N-methyltransferase
Dimethylsulfoniopropionate (DMSP) acyl CoA transferase DddD
DinG family ATP-dependent helicase CPE1197
Dioxygenase, TauD/TfdA family
Dipeptide transport system permease protein DppB (TC 3.A.1.5.2)
Dipeptide transport system permease protein DppC (TC 3.A.1.5.2)
Dipeptide-binding ABC transporter, periplasmic substrate-binding component (TC 3.A.1.5.2)
Dipeptidyl anminopeptidase
DNA alkylation repair enzyme
DNA base-flipping protein
DNA double-strand break repair protein Mre11
DNA gyrase subunit A (EC 5.99.1.3)
DNA helicase (Rad25 homolog)
DNA ligase (NAD(+)) (EC 6.5.1.2)
DNA methyltransferase
DNA mismatch repair protein MutL
DNA mismatch repair protein MutS
DNA mismatch repair protein MutT
DNA polymerase I (EC 2.7.7.7)
DNA polymerase II (EC 2.7.7.7)
DNA polymerase III alpha subunit (EC 2.7.7.7)
DNA polymerase III beta subunit (EC 2.7.7.7)
DNA polymerase III polC-type
DNA polymerase III subunits gamma and tau
DNA polymerase III subunits gamma and tau (EC 2.7.7.7)
DNA recombinase, putative
DNA recombination and repair protein RecF
DNA recombination and repair protein RecO
DNA recombination protein RmuC
DNA repair and recombination protein, putative helicase
DNA repair protein RadA
DNA repair protein RecN
DNA topoisomerase I (EC 5.99.1.2)
DNA topoisomerase III (EC 5.99.1.2)
DNA translocase FtsK
DNA-3-methyladenine glycosylase II (EC 3.2.2.21)
DNA-binding heavy metal response regulator
DNA-binding protein
DNA-binding protein HBsu
DNA-binding protein HU ## PA5348 type
DNA-binding protein HU-beta
DNA-binding response regulator
DNA-binding response regulator KdpE
DNA-binding response regulator, LuxR family
DNA-cytosine methyltransferase (EC 2.1.1.37)
DNA-directed RNA polymerase alpha subunit (EC 2.7.7.6)
DNA-directed RNA polymerase beta' subunit (EC 2.7.7.6)
DNA-invertase
DnaJ-class molecular chaperone CbpA
DnaK suppressor protein
DnaK-related protein
dNTP triphosphohydrolase, broad substrate specificity
Dodecin (COG3360) Flavin-binding
Dolichol-phosphate mannosyltransferase (EC 2.4.1.83) homolog
Dolichol-phosphate mannosyltransferase homolog
Domain of unknown function (DUF820)
dTDP-4-amino-4,6-dideoxygalactose transaminase (EC 2.6.1.59)
dTDP-4-dehydrorhamnose 3,5-epimerase (EC 5.1.3.13)
dTDP-4-dehydrorhamnose reductase
dTDP-4-dehydrorhamnose reductase (EC 1.1.1.133)
dTDP-glucose 4,6-dehydratase (EC 4.2.1.46)
DUF1432 domain-containing protein
EbsC protein
Ectoine hydroxylase # EctD
Electron transfer flavoprotein, alpha subunit
Electron transfer flavoprotein, beta subunit
Elongation factor G-like protein TM_1651
endodeoxyribonuclease RusA
Endonuclease III
Endonuclease III (EC 4.2.99.18)
Endonuclease, Uma2 family
endonuclease/exonuclease/phosphatase family
Endoribonuclease L-PSP
endoribonuclease L-PSP family protein
Enolase (EC 4.2.1.11)
Enoyl-[acyl-carrier-protein] reductase [FMN]
Enoyl-[acyl-carrier-protein] reductase [FMN] (EC 1.3.1.9)
Enoyl-[acyl-carrier-protein] reductase [NADH] (EC 1.3.1.9)
enoyl-CoA hydratase
Enoyl-CoA hydratase
Enoyl-CoA hydratase (EC 4.2.1.17)
Enoyl-CoA hydratase [isoleucine degradation] (EC 4.2.1.17) / 3-hydroxyacyl-CoA dehydrogenase (EC 1.1.1.35)
Enoyl-CoA hydratase [valine degradation]
Epoxide hydrolase (EC 3.3.2.9)
Epoxyqueuosine (oQ) reductase QueG
Esterase A
Esterase/lipase
Excinuclease ABC subunit A
Excinuclease ABC subunit C
Excisionase
Exodeoxyribonuclease VII large subunit (EC 3.1.11.6)
Exopolyphosphatase (EC 3.6.1.11)
Extracellular ligand-binding receptor
extracellular solute-binding protein
extradiol ring-cleavage dioxygenase class III protein subunit B
F420-dependent N(5),N(10)- methylenetetrahydromethanopterin reductase
F420-dependent N(5),N(10)-methylenetetrahydromethanopterin reductase (EC 1.5.99.11)
F5/8 type C domain protein
FAD-linked oxidoreductase
Fatty acid desaturase
Fatty acid desaturase (EC 1.14.19.1); Delta-9 fatty acid desaturase (EC 1.14.19.1)
Fatty-acid-CoA ligase FadD7
fdxN element excision controlling factor protein
fdxN element excision controlling factor XisI homolog
Fe-S oxidoreductase
Fe-S-cluster-containing hydrogenase components 1
ferredoxin
Ferredoxin reductase
ferredoxin thioredoxin reductase, catalytic beta chain
Ferredoxin--NADP(+) reductase, actinobacterial (eukaryote-like) type (EC 1.18.1.2)
Ferredoxin-type protein NapG (periplasmic nitrate reductase)
Ferredoxin, 2Fe-2S
Ferric hydroxamate ABC transporter (TC 3.A.1.14.3), ATP-binding protein FhuC
Ferric iron ABC transporter, ATP-binding protein
Ferric iron ABC transporter, iron-binding protein
Ferric iron ABC transporter, permease protein
Ferrichrome-binding protein
Fibronectin/fibrinogen-binding protein
Fic domain protein, MA2133 type
Fic family protein
FIG00031715: Predicted metal-dependent phosphoesterases (PHP family)
FIG001454: Transglutaminase-like enzymes, putative cysteine proteases
FIG001587: exported protein
FIG002344: Hydrolase (HAD superfamily)
FIG002473: Protein YcaR in KDO2-Lipid A biosynthesis cluster
FIG002813: LPPG:FO 2-phospho-L-lactate transferase like, CofD-like
FIG003276: zinc-binding protein
FIG004453: protein YceG like
FIG004454: RNA binding protein
FIG004655: Polysaccharide deacetylase
FIG007317: Chromosome segregation protein SMC-like
FIG011178: rRNA methylase
FIG01269488: protein, clustered with ribosomal protein L32p
FIG013761: LmbE family protein
FIG019327: membrane domain / Dihydroneopterin triphosphate pyrophosphohydolase, putative, Actinobacterial type, NudB-like
FIG022979: MoxR-like ATPases
FIG038648: MoaD and/or ThiS families
FIG040338: Glycosyl transferase
FIG056164: rhomboid family serine protease
FIG092679: Fe-S oxidoreductase
FIG146285: Diadenosine tetraphosphate (Ap4A) hydrolase and other HIT family hydrolases
FIG146518: Zn-dependent hydrolases, including glyoxylases
filamentation induced by cAMP protein Fic
FKBP-type peptidyl-prolyl cis-trans isomerase SlpA
FKBP-type peptidyl-prolyl cis-trans isomerase SlyD (EC 5.2.1.8)
Flagellar synthesis regulator FleN
Flavin-containing monooxygenase
Flavodoxin reductases (ferredoxin-NADPH reductases) family 1
Flp pilus assembly protein TadD, contains TPR repeat
Flp pilus assembly protein, pilin Flp
FMN adenylyltransferase (EC 2.7.7.2) / Riboflavin kinase (EC 2.7.1.26)
FOG: HEAT repeat
FOG: PKD repeat
FOG: TPR repeat
FOG: WD40 repeat
Forkhead-associated
Formaldehyde dehydrogenase MscR, NAD/mycothiol-dependent (EC 1.2.1.66) / S-nitrosomycothiol reductase MscR
Formate dehydrogenase chain D (EC 1.2.1.2)
Formate dehydrogenase-O, iron-sulfur subunit (EC 1.2.1.2); Putative formate dehydrogenase iron-sulfur subunit (EC 1.2.1.2)
Formate dehydrogenase-O, major subunit (EC 1.2.1.2) @ selenocysteine-containing
Formate hydrogenlyase transcriptional activator
Formate--tetrahydrofolate ligase (EC 6.3.4.3)
Formyl-coenzyme A transferase (EC 2.8.3.16)
Fructokinase (EC 2.7.1.4)
Fructose ABC transporter, ATP-binding component FrcA
Fructose ABC transporter, substrate-binding component FrcB
Fructose-1,6-bisphosphatase, type I (EC 3.1.3.11)
Fructose-bisphosphate aldolase class I (EC 4.1.2.13)
Fumarate hydratase class I (EC 4.2.1.2)
Fumarate reductase flavoprotein subunit (EC 1.3.99.1)
Fumarylacetoacetase (EC 3.7.1.2)
Fumarylacetoacetate hydrolase family protein
FxsA
gamma-butyrobetaine hydroxylase
Gamma-glutamyl phosphate reductase (EC 1.2.1.41)
Gamma-glutamyltranspeptidase (EC 2.3.2.2) @ Glutathione hydrolase (EC 3.4.19.13)
gamma-tocopherol methyltransferase @ delta- tocopherol methyltransferase
GCN5-related N-acetyltransferase
GDP-mannose 6-dehydrogenase (EC 1.1.1.132)
General secretion pathway protein A
General secretion pathway protein D
General secretion pathway protein E
General secretion pathway protein G
General secretion pathway protein H
Gentisate 1,2-dioxygenase (EC 1.13.11.4)
GGDEF/response regulator receiver domain protein
GLCG PROTEIN
GldJ
Glucokinase
Gluconate dehydratase (EC 4.2.1.39)
Gluconolactonase (EC 3.1.1.17)
Glucosamine--fructose-6-phosphate aminotransferase [isomerizing] (EC 2.6.1.16)
Glucose-1-phosphate cytidylyltransferase (EC 2.7.7.33)
Glucose-1-phosphate thymidylyltransferase (EC 2.7.7.24)
Glucose-methanol-choline (GMC) oxidoreductase:NAD binding site
Glucosyl-3-phosphoglycerate synthase (EC 2.4.1.266)
Glutamate 5-kinase (EC 2.7.2.11) / RNA-binding C-terminal domain PUA
Glutamate Aspartate periplasmic binding protein precursor GltI (TC 3.A.1.3.4)
Glutamate Aspartate transport system permease protein GltJ (TC 3.A.1.3.4)
Glutamate N-acetyltransferase (EC 2.3.1.35) @ N-acetylglutamate synthase (EC 2.3.1.1)
Glutamate synthase [NADPH] large chain (EC 1.4.1.13)
Glutamate synthase [NADPH] putative GlxC chain (EC 1.4.1.13)
Glutamate synthase [NADPH] small chain (EC 1.4.1.13)
Glutamate-1-semialdehyde 2,1-aminomutase (EC 5.4.3.8)
Glutamate-1-semialdehyde aminotransferase
Glutamate-1-semialdehyde aminotransferase (EC 5.4.3.8)
Glutamate-ammonia-ligase adenylyltransferase (EC 2.7.7.42)
Glutamate-rich protein grpB
Glutaminase (EC 3.5.1.2)
glutamine ABC transporter, periplasmic glutamine-binding protein
glutamine amidotransferase
Glutamine amidotransferase protein GlxB (EC 2.4.2.-)
Glutamine amidotransferase, class-II
Glutamine cyclotransferase
Glutamine synthetase type I (EC 6.3.1.2)
Glutaminyl-tRNA synthetase (EC 6.1.1.18)
Glutamyl-tRNA synthetase (EC 6.1.1.17) @ Glutamyl-tRNA(Gln) synthetase (EC 6.1.1.24)
Glutamyl-tRNA(Gln) amidotransferase subunit A-like protein
Glutaredoxin and related proteins
Glutaryl-CoA dehydrogenase (EC 1.3.99.7)
Glutathione-regulated potassium-efflux system ATP-binding protein
Glycerol kinase (EC 2.7.1.30)
Glycerol uptake facilitator protein
Glycerol-3-phosphate ABC transporter, ATP- binding protein UgpC (TC 3.A.1.1.3)
Glycerol-3-phosphate ABC transporter, ATP-binding protein UgpC (TC 3.A.1.1.3)
Glycerol-3-phosphate ABC transporter, periplasmic glycerol-3-phosphate-binding protein (TC 3.A.1.1.3)
Glycerol-3-phosphate ABC transporter, permease protein UgpA (TC 3.A.1.1.3)
Glycerol-3-phosphate ABC transporter, permease protein UgpE (TC 3.A.1.1.3)
Glycerol-3-phosphate dehydrogenase [NAD(P)+] (EC 1.1.1.94)
Glycerophosphoryl diester phosphodiesterase (EC 3.1.4.46)
Glycine betaine/L-proline transport ATP-binding protein ProV (TC 3.A.1.12.1)
Glycine betaine/L-proline transport substrate-binding protein ProX (TC 3.A.1.12.1)
Glycine betaine/L-proline transport system permease protein ProW (TC 3.A.1.12.1)
glycine betaine/proline ABC transporter, periplasmic substrate-binding protein
Glycine dehydrogenase [decarboxylating] (glycine cleavage system P protein) (EC 1.4.4.2)
Glycine oxidase ThiO
Glycine reductase component B beta subunit (EC 1.21.4.2) / Glycine reductase component B alpha subunit (EC 1.21.4.2)
Glycine reductase component B beta subunit / Glycine reductase component B alpha subunit
Glycine reductase component B gamma subunit (EC 1.21.4.2) @ selenocysteine-containing
Glycine/D-amino acid oxidases (deaminating)
Glycine/sarcosine/betaine reductase component C chain 1
Glycogen debranching enzyme (EC 3.2.1.-)
Glycogen phosphorylase (EC 2.4.1.1)
Glycolate dehydrogenase , iron-sulfur subunit GlcF
Glycolate dehydrogenase (EC 1.1.99.14), FAD-binding subunit GlcE
Glycolate dehydrogenase (EC 1.1.99.14), iron-sulfur subunit GlcF
Glycolate dehydrogenase (EC 1.1.99.14), subunit GlcD
Glycosyl hydrolase, BNR repeat precursor
glycosyl transferase
glycosyl transferase family 2
Glycosyl transferase group 1
Glycosyl transferase, family 2
Glycosyl transferase, group 1
Glycosyl transferase, group 1 family protein
Glycosyl transferase, group 2 family
glycosyl transferase, group 2 family protein
Glycosyltransferase
Glycosyltransferase
glycosyltransferase-like protein
Glycyl-tRNA synthetase (EC 6.1.1.14)
Glyoxalase family protein
Glyoxalase/bleomycin resistance protein/dioxygenase
GMP synthase [glutamine-hydrolyzing], amidotransferase subunit (EC 6.3.5.2) / GMP synthase [glutamine-hydrolyzing], ATP pyrophosphatase subunit (EC 6.3.5.2)
GntR family transcriptional regulator Daci_2022 @ Transcriptional regulator, GntR family domain
GntR family transcriptional regulator YdcR @ Transcriptional regulator, GntR family domain
GPW/gp25 family protein
Gsr2395 protein
Gsr3600 protein
GTP cyclohydrolase I (EC 3.5.4.16) type 1
GTP cyclohydrolase II homolog
GTP-binding and nucleic acid-binding protein YchF
GTP-binding protein EngA
GTP-binding protein EngB
GTP-binding protein Era
GTP-binding protein HflX
GTP-binding protein Obg
GTP-binding protein TypA/BipA
GTPase and tRNA-U34 5-formylation enzyme TrmE
Guanine deaminase (EC 3.5.4.3)
Guanosine-3',5'-bis(diphosphate) 3'-pyrophosphohydrolase (EC 3.1.7.2) / GTP pyrophosphokinase (EC 2.7.6.5), (p)ppGpp synthetase II
HAD-superfamily hydrolase subfamily IA, variant 3
HAD-superfamily hydrolase, subfamily IA, variant 3
Haloacid dehalogenase-like hydrolase
HDIG domain protein
Heat shock protein 60 family chaperone GroEL
Heat shock protein 60 family co-chaperone GroES
Heat shock protein GrpE
heat shock protein Hsp20
Heat shock protein, Hsp20 family
Heat-inducible transcription repressor HrcA
Helicase PriA essential for oriC/DnaA-independent DNA replication
Helicase, SNF2/RAD54 family
Helix-turn-helix motif
Heme O synthase, protoheme IX farnesyltransferase (EC 2.5.1.-) COX10-CtaB
Heme-degrading monooxygenase IsdG
Hemoglobin-like protein HbO
Hemolysin
Hemolysin-type calcium-binding region
Hemolysins and related proteins containing CBS domains
heterocyst specific ABC-transporter, membrane fusion protein DevB homolog
HflC protein
HflK protein
HigA protein (antitoxin to HigB)
High-affinity branched-chain amino acid transport system permease protein LivH (TC 3.A.1.4.1)
High-affinity choline uptake protein BetT
High-affinity leucine-specific transport system, periplasmic binding protein LivK (TC 3.A.1.4.1)
High-affnity carbon uptake protein Hat/HatR
Histidine kinase
Histidinol-phosphatase [alternative form] (EC 3.1.3.15)
Histidinol-phosphate aminotransferase (EC 2.6.1.9)
Histidinol-phosphate aminotransferase (EC 2.6.1.9) @ Aromatic-amino-acid aminotransferase (EC 2.6.1.57)
Histidyl-tRNA synthetase (EC 6.1.1.21)
Histone acetyltransferase HPA2 and related acetyltransferases
HlyD family secretion protein
HNH endonuclease family protein
Holliday junction DNA helicase RuvA
Holliday junction DNA helicase RuvB
Holo-[acyl-carrier protein] synthase (EC 2.7.8.7)
Homocysteine S-methyltransferase (EC 2.1.1.10)
Homogentisate 1,2-dioxygenase (EC 1.13.11.5)
Homoserine dehydrogenase
Homoserine dehydrogenase (EC 1.1.1.3)
Homoserine kinase (EC 2.7.1.39)
Homoserine O-acetyltransferase
Homoserine O-acetyltransferase (EC 2.3.1.31)
Homoserine O-succinyltransferase
Homoserine/homoserine lactone efflux protein
HspR, transcriptional repressor of DnaK operon
HTH-type transcriptional regulator cueR
HtrA protease/chaperone protein
Hydantoin racemase
Hydantoin racemase (EC 5.1.99.5)
Hydrogen peroxide-inducible genes activator
Hydrogenase maturation protease
Hydrogenase maturation protease (EC 3.4.24.-)
Hydrolase, alpha/beta fold family protein, At1g52510/AT4G12830 homolog 2
hydrolase, CocE/NonD family
Hydrolases of the alpha/beta superfamily
Hydroxyacylglutathione hydrolase (EC 3.1.2.6)
Hydroxyethylthiazole kinase (EC 2.7.1.50)
Hydroxyindole O-methyltransferase
Hydroxymethylglutaryl-CoA lyase (EC 4.1.3.4)
Hydroxymethylglutaryl-CoA reductase (EC 1.1.1.34)
Hydroxymethylpyrimidine ABC transporter, ATPase component
Hydroxymethylpyrimidine ABC transporter, substrate-binding component
Hydroxymethylpyrimidine ABC transporter, transmembrane component
Hydroxymethylpyrimidine phosphate kinase ThiD (EC 2.7.4.7)
Hydroxypyruvate isomerase (EC 5.3.1.22)
Imidazole glycerol phosphate synthase cyclase subunit (EC 4.1.3.-)
Imidazoleglycerol-phosphate dehydratase (EC 4.2.1.19)
Immune-responsive protein 1
IMP cyclohydrolase (EC 3.5.4.10) / Phosphoribosylaminoimidazolecarboxamide formyltransferase (EC 2.1.2.3)
IncF plasmid conjugative transfer surface exclusion protein TraT
Indole-3-glycerol phosphate synthase (EC 4.1.1.48)
Indolepyruvate ferredoxin oxidoreductase, alpha and beta subunits
Inner membrane component of tripartite multidrug resistance system
Inner membrane protein CreD
Inner membrane protein translocase component YidC, long form
Inner membrane protein YrbG, predicted calcium/sodium:proton antiporter
Inosine-5'-monophosphate dehydrogenase (EC 1.1.1.205) / CBS domain
Inosine/xanthosine triphosphatase
Inositol-1-monophosphatase
Inositol-1-monophosphatase (EC 3.1.3.25)
Inositol-1-phosphate synthase (EC 5.5.1.4)
Integral membrane protein
integrase
integrase family protein
Integration host factor beta subunit
iron-containing alcohol dehydrogenase
Iron-sulfur cluster assembly ATPase protein SufC
Iron-sulfur cluster assembly protein SufB
Iron-sulfur cluster assembly protein SufD
Iron-sulfur cluster assembly scaffold protein IscU/NifU-like
iron-sulfur cluster-binding protein
Iron-sulfur flavoprotein
Isochorismatase
Isochorismatase (EC 3.3.2.1)
Isochorismate pyruvate-lyase [pyochelin] siderophore @ Isochorismate pyruvate-lyase of siderophore biosynthesis
Isocitrate dehydrogenase [NADP] (EC 1.1.1.42); Monomeric isocitrate dehydrogenase [NADP] (EC 1.1.1.42)
isoflavone reductase
Isoleucyl-tRNA synthetase (EC 6.1.1.5)
Isopenicillin N synthase
Isopentenyl-diphosphate Delta-isomerase (EC 5.3.3.2)
Isoquinoline 1-oxidoreductase alpha subunit (EC 1.3.99.16)
Isovaleryl-CoA dehydrogenase
ISSoc3, orfA transposase
K+-dependent Na+/Ca+ exchanger related-protein
KH domain RNA binding protein YlqC
Kynureninase (EC 3.7.1.3)
L-2-hydroxyglutarate oxidase (EC 1.1.3.15)
L-alanine-DL-glutamate epimerase and related enzymes of enolase superfamily
L-arabonate dehydratase (EC 4.2.1.25)
L-asparaginase (EC 3.5.1.1)
L-Aspartate dehydrogenase (EC 1.4.1.21)
L-aspartate oxidase (EC 1.4.3.16)
L-carnitine dehydratase/bile acid-inducible protein F
L-carnitine dehydratase/bile acid-inducible protein F
L-carnitine dehydratase/bile acid-inducible protein F (EC 2.8.3.16)
L-carnitine dehydratase/bile acid-inducible protein F( EC:2.8.3.16 )
L-fuconolactone hydrolase
L-lysine 6-monooxygenase MbtG (EC 1.14.13.59) [mycobactin] siderophore @ L-lysine 6-monooxygenase (EC 1.14.13.59) in siderophore biosynthesis gene cluster
L-malyl-CoA/beta-methylmalyl-CoA lyase
L-proline glycine betaine ABC transport system permease protein ProV (TC 3.A.1.12.1)
L-proline glycine betaine binding ABC transporter protein proX (TC 3.A.1.12.1) / Osmotic adaptation
L-seryl-tRNA(Sec) selenium transferase (EC 2.9.1.1)
L-seryl-tRNA(Sec) selenium transferase-related protein
L-sorbosone dehydrogenase
L-threonine 3-dehydrogenase (EC 1.1.1.103)
L-threonine 3-O-phosphate decarboxylase (EC 4.1.1.81)
Laccase (EC 1.10.3.2)
Lactoylglutathione lyase @ Cadmium-induced protein CadI
Lactoylglutathione lyase and related lyases
Lactyl (2) diphospho-(5')guanosine:7,8-didemethyl-8-hydroxy-5-deazariboflavin 2-phospho-L-lactate transferase
LamG domain protein jellyroll fold domain protein
Lanthionine biosynthesis protein LanM
Large extracellular alpha-helical protein
Large protein containing transglutaminase-like domain
Large subunit naph/bph dioxygenase
Large subunit of N,N-dimethylformamidase
Late competence protein ComEA, DNA receptor
Lead, cadmium, zinc and mercury transporting ATPase (EC 3.6.3.3) (EC 3.6.3.5); Copper-translocating P-type ATPase (EC 3.6.3.4)
Leader peptidase (Prepilin peptidase) (EC 3.4.23.43) / N-methyltransferase (EC 2.1.1.-)
Leucine-, isoleucine-, valine-, threonine-, and alanine-binding protein
Leucyl aminopeptidase (aminopeptidase T)
Leucyl-tRNA synthetase (EC 6.1.1.4)
Leucyl/phenylalanyl-tRNA--protein transferase (EC 2.3.2.6)
Lignostilbene-alpha,beta-dioxygenase and related enzymes
Lipase
Lipase/esterase
Lipid A export ATP-binding/permease protein MsbA
Lipid A export ATP-binding/permease protein MsbA
Lipid A export ATP-binding/permease protein MsbA (EC 3.6.3.25)
Lipid carrier protein IgrF
Lipid IVA 3-deoxy-D-manno-octulosonic acid transferase (EC 2.4.99.12) [often with (EC 2.4.99.13) also]
Lipid-A-disaccharide synthase (EC 2.4.1.182)
Lipoate-protein ligase A
Lipoprotein releasing system transmembrane protein LolC
Lipoprotein signal peptidase (EC 3.4.23.36)
Lipoyl synthase (EC 2.8.1.8)
LOC432261 protein
Long-chain-fatty-acid--CoA ligase (EC 6.2.1.3)
Low-specificity L-threonine aldolase (EC 4.1.2.48)
LSU ribosomal protein L10p (P0)
LSU ribosomal protein L11p (L12e)
LSU ribosomal protein L13p (L13Ae)
LSU ribosomal protein L14p (L23e)
LSU ribosomal protein L16p (L10e)
LSU ribosomal protein L17p
LSU ribosomal protein L18p (L5e)
LSU ribosomal protein L1p (L10Ae)
LSU ribosomal protein L20p
LSU ribosomal protein L21p
LSU ribosomal protein L22p (L17e)
LSU ribosomal protein L23p (L23Ae)
LSU ribosomal protein L24p (L26e)
LSU ribosomal protein L25p
LSU ribosomal protein L27p
LSU ribosomal protein L28p @ LSU ribosomal protein L28p, zinc-dependent
LSU ribosomal protein L29p (L35e)
LSU ribosomal protein L2p (L8e)
LSU ribosomal protein L30p (L7e)
LSU ribosomal protein L31p @ LSU ribosomal protein L31p, zinc-dependent
LSU ribosomal protein L32p @ LSU ribosomal protein L32p, zinc-dependent
LSU ribosomal protein L33p @ LSU ribosomal protein L33p, zinc-dependent
LSU ribosomal protein L35p
LSU ribosomal protein L3p (L3e)
LSU ribosomal protein L4p (L1e)
LSU ribosomal protein L5p (L11e)
LSU ribosomal protein L9p
luciferase
luciferase family protein
luciferase-like
Luciferase-like monooxygenase superfamily
Luciferase-like monooxygenase, FMN-dependent
luciferase-like protein
LuxR family transcriptional regulatory protein
Lysine biosynthesis protein LysW
Lysine decarboxylase family
Lysine-epsilon oxidase (EC 1.4.3.20) antimicrobial protein LodA
Lysophospholipase
Lysophospholipase L1 and related esterases
Lysyl-tRNA synthetase (class I) (EC 6.1.1.6)
Lytic enzyme
Magnesium and cobalt efflux protein CorC
Magnesium and cobalt transport protein CorA
Major antigenic peptide PEB3
Malate dehydrogenase (EC 1.1.1.37)
Malate/L-lactate dehydrogenase
Malonyl CoA-acyl carrier protein transacylase (EC 2.3.1.39)
Maltose/maltodextrin ABC transporter, permease protein MalF
Maltose/maltodextrin ABC transporter, permease protein MalG
Maltose/maltodextrin transport ATP-binding protein MalK (EC 3.6.3.19)
mandelate racemase/muconate lactonizing enzyme family protein
Mannose-1-phosphate guanylyltransferase (EC 2.7.7.13)
Mannose-1-phosphate guanylyltransferase (EC 2.7.7.13) / Mannose-6-phosphate isomerase (EC 5.3.1.8)
mannose-6-phosphate isomerase
Mannosylglucosyl-3-phosphoglycerate phosphatase
Mannosylglucosyl-3-phosphoglycerate synthase (EC 2.4.1.270)
MaoC domain protein
MaoC family protein
MaoC-like dehydratase precursor
mce-related protein
Membrane alanine aminopeptidase N (EC 3.4.11.2)
Membrane carboxypeptidase (penicillin-binding protein)
Membrane fusion component of tripartite multidrug resistance system
Membrane fusion protein of RND family multidrug efflux pump
membrane protein
Membrane protein FdrA
Membrane protein of unknown function
membrane protein, putative
Membrane-associated protein containing RNA-binding TRAM domain and ribonuclease PIN-domain, YacL B.subtilis ortholog
Membrane-bound lytic murein transglycosylase A precursor (EC 3.2.1.-)
Membrane-bound lytic murein transglycosylase D precursor (EC 3.2.1.-)
Menaquinone via futalosine step 1
Mercuric ion reductase
Metal-dependent hydrolase
Metal-dependent hydrolase YbeY, involved in rRNA and/or ribosome maturation and assembly
Metal-dependent hydrolases of the beta-lactamase superfamily I
Metallo-beta-lactamase family protein
Metallo-beta-lactamase family protein, RNA-specific
Metallo-beta-lactamase superfamily protein
Metallopeptidase, M24 family
Methionine ABC transporter ATP-binding protein
Methionine aminopeptidase (EC 3.4.11.18)
Methionine synthase II (cobalamin-independent)
Methionine synthase II (Cobalamin-independent)
Methionine synthase, vitamin-B12 independent
Methionyl-tRNA formyltransferase
Methionyl-tRNA formyltransferase (EC 2.1.2.9)
Methionyl-tRNA synthetase (EC 6.1.1.10)
Methionyl-tRNA synthetase-related protein
Methyl-accepting chemotaxis protein
Methylamine utilization protein mauG
Methylamine utilization protein mauG precursor
Methylamine utilization protein/Cytochrome c peroxidase
methylated-DNA--protein-cysteine methyltransferase
Methylated-DNA--protein-cysteine methyltransferase (EC 2.1.1.63)
Methylcrotonyl-CoA carboxylase carboxyl transferase subunit (EC 6.4.1.4)
Methylenetetrahydrofolate--tRNA-(uracil-5-)-methyltransferase TrmFO (EC 2.1.1.74)
Methylisocitrate lyase
Methylisocitrate lyase (EC 4.1.3.30)
Methylmalonyl-CoA mutase (EC 5.4.99.2)
Methylsuccinyl-CoA dehydrogenase, predicted by (Erb et al, 2007)
Methylthioribose-1-phosphate isomerase (EC 5.3.1.23)
Methyltransferase
Methyltransferase
Methyltransferase Mhun_0198
methyltransferase type 11
Methyltransferase type 12
methyltransferase, putative
MG(2+) CHELATASE FAMILY PROTEIN / ComM-related protein
MGC69217 protein
Micrococcal nuclease (thermonuclease) homologs
Microcystin dependent protein
Microsomal dipeptidase
Mll0508 protein
Mll3243 protein
Mlr4106 protein
MlrC
Mobile element protein
Molybdenum ABC transporter, periplasmic molybdenum-binding protein ModA (TC 3.A.1.8.1)
molybdenum cofactor biosynthesis protein MoaD
Molybdenum cofactor biosynthesis protein MoaD / Molybdenum cofactor biosynthesis protein MoaE
Molybdenum cofactor guanylyltransferase (EC 2.7.7.77)
Molybdenum transport ATP-binding protein ModC (TC 3.A.1.8.1)
Molybdenum transport system permease protein ModB (TC 3.A.1.8.1)
Molybdopterin binding motif, CinA N-terminal domain / C-terminal domain of CinA type S
Molybdopterin biosynthesis protein MoeY
Molybdopterin molybdenumtransferase (EC 2.10.1.1)
Molybdopterin oxidoreductase:Molydopterin dinucleotide-binding region
Molybdopterin-binding oxidoreductase, [4Fe-4S] cluster binding and molybdopterin cofactor binding site containing
Molybdopterin-guanine dinucleotide biosynthesis protein MobB / NUDIX domain
Molybdopterin-synthase adenylyltransferase (EC 2.7.7.80)
Monoamine oxidase (1.4.3.4)
Monomeric sarcosine oxidase (MSOX)
Monooxygenase component A
MOSC domain protein
MotA/TolQ/ExbB proton channel family protein
motif
MoxR protein
MoxR-like ATPase in aerotolerance operon
MoxR-like ATPases
Mucin-desulfating sulfatase
multi-sensor signal transduction histidine kinase( EC:2.7.13.3 )
Multidrug ABC transporter, ATP-binding protein
Multimodular transpeptidase-transglycosylase (EC 2.4.1.129) (EC 3.4.-.-)
Multiple resistance and pH regulation protein F precursor
Multiple sugar ABC transporter, membrane- spanning permease protein MsmF
Mutator mutT protein (7,8-dihydro-8-oxoguanine- triphosphatase)
MutS-related protein, family 1
MutT/nudix family protein
N-acetyl-1-D-myo-inosityl-2-amino-2-deoxy-alpha- D-glucopyranoside deacetylase MshB
N-Acetyl-D-glucosamine ABC transport system, permease protein 2
N-Acetyl-D-glucosamine ABC transport system, sugar-binding protein
N-acetyl-gamma-glutamyl-phosphate reductase (EC 1.2.1.38)
N-acetylglucosamine-1-phosphate uridyltransferase (EC 2.7.7.23) / Glucosamine-1-phosphate N-acetyltransferase (EC 2.3.1.157)
N-acetylglucosamine-1-phosphate uridyltransferase / Glucosamine-1-phosphate N- acetyltransferase
N-acetylmannosaminyltransferase
N-acetylmannosaminyltransferase (EC 2.4.1.187)
N-acetylmuramoyl-L-alanine amidase
N-acetylmuramoyl-L-alanine amidase (EC 3.5.1.28)
N-acetyltransferase, GCN5-family
N-acyl-D-amino-acid deacylase
N-acyl-D-amino-acid deacylase (EC 3.5.1.81)
N-acyl-L-amino acid amidohydrolase
N-carbamoylputrescine amidase (EC 3.5.1.53)
N-carbamoylsarcosine amidase
N-formylglutamate deformylase (EC 3.5.1.68)
N-methylhydantoinase A (EC 3.5.2.14)
N-methylhydantoinase B
N-methylhydantoinase B (EC 3.5.2.14)
N(6)-L-threonylcarbamoyladenine synthase (EC 2.3.1.234)
N5-carboxyaminoimidazole ribonucleotide mutase (EC 5.4.99.18)
N5,N10-methylenetetrahydromethanopterin reductase-related protein, SCO5024 family
N5,N10-methylenetetrahydromethanopterin reductase-related protein, SCO6416-type
Na(+) H(+) antiporter subunit G
NAD synthetase (EC 6.3.1.5) / Glutamine amidotransferase chain of NAD synthetase
NAD-dependent glyceraldehyde-3-phosphate dehydrogenase (EC 1.2.1.12)
NAD-dependent protein deacetylase of SIR2 family
NAD(FAD)-utilizing dehydrogenase, sll0175 homolog
NAD(P) transhydrogenase alpha subunit (EC 1.6.1.2)
NAD(P) transhydrogenase subunit beta (EC 1.6.1.2)
NAD(P)-dependent cholesterol dehydrogenase, putative
NAD(P)-dependent glyceraldehyde 3-phosphate dehydrogenase archaeal
NAD(P)H-hydrate epimerase (EC 5.1.99.6) / ADP-dependent (S)-NAD(P)H-hydrate dehydratase (EC 4.2.1.136)
NADH dehydrogenase (EC 1.6.99.3)
NADH dehydrogenase (quinone)( EC:1.6.99.5 )
NADH dehydrogenase-like protein / Selenide,water dikinase (EC 2.7.9.3)
NADH pyrophosphatase (EC 3.6.1.22)
NADH ubiquinone oxidoreductase chain A (EC 1.6.5.3)
NADH-FMN oxidoreductase
NADH-ubiquinone oxidoreductase chain B (EC 1.6.5.3)
NADH-ubiquinone oxidoreductase chain C (EC 1.6.5.3)
NADH-ubiquinone oxidoreductase chain D (EC 1.6.5.3)
NADH-ubiquinone oxidoreductase chain E (EC 1.6.5.3)
NADH-ubiquinone oxidoreductase chain F (EC 1.6.5.3)
NADH-ubiquinone oxidoreductase chain G (EC 1.6.5.3)
NADH-ubiquinone oxidoreductase chain H (EC 1.6.5.3)
NADH-ubiquinone oxidoreductase chain I (EC 1.6.5.3)
NADH-ubiquinone oxidoreductase chain J (EC 1.6.5.3)
NADH-ubiquinone oxidoreductase chain K (EC 1.6.5.3)
NADH-ubiquinone oxidoreductase chain L
NADH-ubiquinone oxidoreductase chain L (EC 1.6.5.3)
NADH-ubiquinone oxidoreductase chain M (EC 1.6.5.3)
NADH-ubiquinone oxidoreductase chain N (EC 1.6.5.3)
NADP-dependent malic enzyme (EC 1.1.1.40)
NADP-specific glutamate dehydrogenase (EC 1.4.1.4)
NADPH-dependent 7-cyano-7-deazaguanine reductase (EC 1.7.1.-)
NADPH-dependent F420 reductase
NADPH-dependent mycothiol reductase Mtr
NADPH:quinone oxidoreductase
Nicotinamidase
Nicotinamidase (EC 3.5.1.19)
Nicotinamidase/isochorismatase family protein
Nicotinate phosphoribosyltransferase (EC 6.3.4.21)
Nicotinate-nucleotide adenylyltransferase ## bacterial NadD family
Nicotinate-nucleotide--dimethylbenzimidazole phosphoribosyltransferase (EC 2.4.2.21)
Nitrate/nitrite response regulator protein
Nitric oxide reductase activation protein NorQ
Nitrilotriacetate monooxygenase component A (EC 1.14.13.-)
Nitrilotriacetate monooxygenase component B (EC 1.14.13.-)
Nitrite reductase [NAD(P)H] small subunit
Nitrite reductase probable [NAD(P)H] subunit (EC 1.7.1.4)
Nitrite-sensitive transcriptional repressor NsrR
Nitrogen regulatory protein P-II
Nitrogenase (molybdenum-iron)-specific transcriptional regulator NifA
nitroreductase
nitroreductase family protein
NmrA family protein
Nodulation protein nolO (EC 2.1.3.-)
NOHBY730; no homolog in Saccharomyces cerevisiae
Nucleoside ABC transporter, periplasmic nucleoside-binding protein
Nucleoside ABC transporter, permease protein 2
Nucleoside diphosphate kinase (EC 2.7.4.6)
Nucleoside triphosphate pyrophosphohydrolase MazG (EC 3.6.1.8)
Nucleoside-diphosphate-sugar epimerases
Nucleotidyl transferase possibly involved in threonylcarbamoyladenosine formation
Nucleotidyltransferase domain protein, BT0168 group
Nucleotidyltransferase domain protein, SO_3165 group / Protein of unknown function DUF86, SO_3166 group
nucleotidyltransferase family protein
O-acetyl-ADP-ribose deacetylase
O-acetylhomoserine sulfhydrylase (EC 2.5.1.49) / O-succinylhomoserine sulfhydrylase (EC 2.5.1.48)
O-methyltransferase
O-Methyltransferase involved in polyketide biosynthesis
O-succinylbenzoic acid--CoA ligase (EC 6.2.1.26)
Octaprenyl diphosphate synthase (EC 2.5.1.90)
Oligopeptidase A (EC 3.4.24.70)
Oligopeptide ABC transporter, periplasmic oligopeptide-binding protein OppA (TC 3.A.1.5.1)
Oligopeptide ABC transporter, permease protein
Oligopeptide transport ATP-binding protein OppD (TC 3.A.1.5.1)
Oligopeptide transport ATP-binding protein OppF (TC 3.A.1.5.1)
Oligopeptide transport system permease protein OppB (TC 3.A.1.5.1)
Oligopeptide transport system permease protein OppC (TC 3.A.1.5.1)
oligopeptide-binding protein, putative
Omega-amino acid--pyruvate aminotransferase (EC 2.6.1.18)
Ornithine carbamoyltransferase (EC 2.1.3.3)
Orotate phosphoribosyltransferase (EC 2.4.2.10)
Orotidine 5'-phosphate decarboxylase (EC 4.1.1.23)
Ortho-halobenzoate 1,2-dioxygenase alpha-ISP protein OhbB
Ortho-halobenzoate 1,2-dioxygenase beta-ISP protein OhbA
OstA family protein
outer membrane efflux protein, putative
Outer membrane lipoprotein-sorting protein
Outer membrane protein
Outer membrane protein A precursor
Outer membrane protein assembly factor YaeT
Oxalate/formate antiporter
Oxalyl-CoA decarboxylase (EC 4.1.1.8)
Oxidoreductase
Oxidoreductase
Oxidoreductase ion channel
Oxidoreductase-like
oxidoreductase, 2OG-Fe(II) oxygenase family
Oxidoreductase, aldo/keto reductase family
oxidoreductase, Gfo/Idh/MocA family
oxidoreductase, Gfo/Idh/MocA family/transferase hexapeptide repeat protein
Oxidoreductase, zinc-binding dehydrogenase family
P-hydroxybenzoate hydroxylase (EC 1.14.13.2)
PaaD-like protein (DUF59) involved in Fe-S cluster assembly
Pantoate--beta-alanine ligase (EC 6.3.2.1)
Pantothenate kinase (EC 2.7.1.33)
Paralog of coenzyme PQQ synthesis protein C
ParD protein (antitoxin to ParE)
ParE toxin protein
Patatin
PDZ domain
penicillin-binding protein
Penicillin-insensitive murein endopeptidase
Pentapeptide repeat domain protein
peptidase
Peptidase E
Peptidase M48, Ste24p
Peptidase M48, Ste24p precursor
Peptidase, M23/M37 family
Peptide chain release factor 1
Peptide chain release factor 2; programmed frameshift-containing
Peptide chain release factor N(5)-glutamine methyltransferase (EC 2.1.1.297)
Peptide deformylase (EC 3.5.1.88)
Peptide methionine sulfoxide reductase MsrA (EC 1.8.4.11)
Peptide methionine sulfoxide reductase MsrB (EC 1.8.4.12)
Peptide synthetase
Peptidyl-dipeptidase dcp (EC 3.4.15.5)
Peptidyl-prolyl cis-trans isomerase (EC 5.2.1.8)
Peptidyl-prolyl cis-trans isomerase PpiC
Peptidyl-prolyl cis-trans isomerase, FKBP-type (EC 5.2.1.8)
Peptidyl-tRNA hydrolase (EC 3.1.1.29)
Periplasmic aromatic aldehyde oxidoreductase, FAD binding subunit YagS
Periplasmic aromatic aldehyde oxidoreductase, iron-sulfur subunit YagT @ 4-hydroxybenzoyl-CoA reductase, gamma subunit
Periplasmic divalent cation tolerance protein CutA
Periplasmic nitrate reductase precursor (EC 1.7.99.4)
Periplasmic thiol:disulfide interchange protein DsbA
Permeases of the major facilitator superfamily
Peroxide stress regulator; Ferric uptake regulation protein; Fe2+/Zn2+ uptake regulation proteins
pfam07826: IMP cyclohydrolase-like protein (PurO-like)
PH adaptation potassium efflux system protein B1; sodium- potassium/hydrogen antiporter subunit B1
PH adaptation potassium efflux system protein C; sodium- potassium/hydrogen antiporter subunit C
Phage integrase
Phage integrase family protein
Phage protein
Phage protein D
Phage shock protein A @ Suppressor of sigma54-dependent transcription, PspA-like
Phage tail sheath protein FI
phage tail tape measure protein
Phage-related integrase Mvan_5938
Phage-related protein
PhbF
Phenazine biosynthesis protein PhzF like
Phenylacetate-coenzyme A ligase
Phenylacetic acid catabolic protein
Phenylalanyl-tRNA synthetase alpha chain (EC 6.1.1.20)
Phenylalanyl-tRNA synthetase beta chain (EC 6.1.1.20)
Phenylpropionate dioxygenase and related ring-hydroxylating dioxygenases, large terminal subunit
PhnB protein
phosphatase family protein
Phosphate ABC transporter, periplasmic phosphate-binding protein PstS (TC 3.A.1.7.1)
Phosphate regulon sensor protein PhoR (SphS) (EC 2.7.13.3)
Phosphate regulon transcriptional regulatory protein PhoB (SphR)
Phosphate transport ATP-binding protein PstB (TC 3.A.1.7.1)
Phosphate transport system permease protein PstA (TC 3.A.1.7.1)
Phosphate transport system permease protein PstC (TC 3.A.1.7.1)
Phosphate:acyl-ACP acyltransferase PlsX (EC 2.3.1.n2)
Phosphatidate cytidylyltransferase (EC 2.7.7.41)
Phosphatidylethanolamine N-methyltransferase
Phosphatidylglycerophosphatase A (EC 3.1.3.27)
Phosphatidylserine decarboxylase (EC 4.1.1.65)
Phospho-N-acetylmuramoyl-pentapeptide-transferase (EC 2.7.8.13)
Phosphoenolpyruvate carboxykinase [ATP] (EC 4.1.1.49)
Phosphoenolpyruvate carboxylase (EC 4.1.1.31)
Phosphoenolpyruvate synthase
Phosphoglucosamine mutase (EC 5.4.2.10)
Phosphoglycerate kinase (EC 2.7.2.3)
Phosphoglycerate mutase family 2
Phosphoheptose isomerase
Phospholipid ABC transporter ATP-binding protein MlaF
Phospholipid ABC transporter permease protein MlaE
Phospholipid ABC transporter shuttle protein MlaC
Phosphonate ABC transporter ATP-binding protein (TC 3.A.1.9.1)
Phosphonate ABC transporter phosphate-binding periplasmic component (TC 3.A.1.9.1)
Phosphonates utilization ATP-binding protein PhnK
Phosphonopyruvate decarboxylase
Phosphonopyruvate decarboxylase (EC 4.1.1.82)
Phosphopantetheine adenylyltransferase (EC 2.7.7.3)
Phosphopantothenoylcysteine decarboxylase (EC 4.1.1.36) / Phosphopantothenoylcysteine synthetase (EC 6.3.2.5)
Phosphoribosyl-AMP cyclohydrolase (EC 3.5.4.19)
Phosphoribosyl-ATP pyrophosphatase (EC 3.6.1.31)
Phosphoribosylamine--glycine ligase (EC 6.3.4.13)
Phosphoribosylaminoimidazole-succinocarboxamide synthase (EC 6.3.2.6)
Phosphoribosylanthranilate isomerase (EC 5.3.1.24)
Phosphoribosylformimino-5-aminoimidazole carboxamide ribotide isomerase (EC 5.3.1.16)
Phosphoribosylformylglycinamidine cyclo-ligase (EC 6.3.3.1)
Phosphoribosylformylglycinamidine synthase, glutamine amidotransferase subunit (EC 6.3.5.3)
Phosphoribosylformylglycinamidine synthase, PurS subunit (EC 6.3.5.3) / Phosphoribosylformylglycinamidine synthase, synthetase subunit (EC 6.3.5.3)
Phosphoserine aminotransferase (EC 2.6.1.52)
Phosphoserine phosphatase
Phosphosulfolactate synthase (EC 4.4.1.19)
Phthalate 4,5-dioxygenase oxygenase subunit (EC 1.14.12.7)
Phytanoyl-CoA dioxygenase
Phytochrome, two-component sensor histidine kinase
Phytochrome, two-component sensor histidine kinase ; cyanobacterial phytochrome 1
Phytochrome, two-component sensor histidine kinase (EC 2.7.3.-)
Phytoene dehydrogenase
Phytoene synthase (EC 2.5.1.32)
Pigment protein
PilT protein domain protein
Pleiotropic regulatory protein
PMID: 12093901
Polyketide synthase modules and related proteins
Polyphosphate glucokinase (EC 2.7.1.63)
Polyphosphate kinase (EC 2.7.4.1)
Polyribonucleotide nucleotidyltransferase (EC 2.7.7.8)
Polysaccharide deacetylase
polysaccharide deacetylase family protein
polysaccharide export protein
Porphobilinogen synthase (EC 4.2.1.24)
Possible ABC transporter subunit
Possible carboxymuconolactone decarboxylase family protein (EC 4.1.1.44)
possible hydrolase
Possible NADH oxidoreductase
POSSIBLE OXIDOREDUCTASE
Possible pyrimidine-degrading protein DUF1688
Potassium uptake protein TrkH
Potassium voltage-gated channel subfamily KQT; possible potassium channel, VIC family
PQQ-dependent oxidoreductase, gdhB family
PqqC-like protein
Predicted 2-keto-4-pentenoate hydratase/2- oxohepta-3-ene-1,7-dioic acid hydratase
Predicted amidohydrolase RutB in novel pyrimidine catabolism pathway
predicted cell surface protein/ lipoprotein
Predicted exporter of the RND superfamily
Predicted L-lactate dehydrogenase, Fe-S oxidoreductase subunit YkgE
Predicted L-lactate dehydrogenase, Iron-sulfur cluster-binding subunit YkgF
Predicted metal-dependent hydrolase of the TIM-barrel fold
Predicted nucleoside ABC transporter, ATP-binding component
predicted protein
Predicted rhamnose oligosaccharide ABC transporter, permease component 1
Predicted rhamnose oligosaccharide ABC transporter, permease component 2
Predicted ring-cleavage extradiol dioxygenase
Predicted signal transduction protein
Predicted zinc-binding protein
Preprotein translocase subunit YajC (TC 3.A.5.1.1)
Prevent host death protein, Phd antitoxin # A
probable 1,4-butanediol diacrylate esterase
Probable 2-phosphosulfolactate phosphatase
Probable ABC transporter
probable aggregation factor core protein MAFp3, isoform C
probable carbamoyl transferase
Probable glutathione S-transferase-related transmembrane protein
Probable GTPase related to EngC
Probable hydrocarbon oxygenase MocD
probable iron binding protein from the HesB_IscA_SufA family
PROBABLE LIPID TRANSFER PROTEIN OR KETO ACYL-COA THIOLASE LTP2 (EC 2.3.1.16)
PROBABLE OXIDOREDUCTASE
PROBABLE PEPTIDE SYNTHETASE PROTEIN
probable potassium efflux transporter
Probable ring-cleaving dioxygenase
probable serine protease
PROBABLE SIGNAL PEPTIDE PROTEIN
Probable signal peptide protein precursor
Probable transcriptional regulatory protein YebC
PROBABLE TRANSMEMBRANE PROTEIN
PROBABLE TRANSPOSASE FUSION PROTEIN
Probable two-component response regulator
probable Zinc-binding dehydrogenase
Programmed cell death antitoxin MazE
Programmed cell death antitoxin YdcD
Programmed cell death toxin MazF
Programmed cell death toxin YdcE
Prokaryotic ubiquitin-like protein Pup
Prolidase (EC 3.4.13.9)
Proline iminopeptidase (EC 3.4.11.5)
Proline racemase (EC 5.1.1.4)
Prolyl endopeptidase (EC 3.4.21.26)
Prolyl oligopeptidase family protein
Prolyl-tRNA synthetase (EC 6.1.1.15), bacterial type
Propionyl-CoA carboxylase beta chain (EC 6.4.1.3)
Protease
Protease II (EC 3.4.21.83)
Proteasome subunit alpha (EC 3.4.25.1), bacterial
Proteasome subunit beta (EC 3.4.25.1), bacterial
protein arginine methyltransferase type 2 (SDMA formation)
Protein containing aminopeptidase domain
Protein containing domains DUF404, DUF407
Protein containing domains DUF404, DUF407, DUF403
Protein containing plastocyanin/azurin family domain
Protein containing transglutaminase-like domain, putative cysteine protease
Protein GlcG
Protein MbtH
Protein of unknown function DUF1568
protein of unknown function DUF323
protein of unknown function DUF336
protein of unknown function DUF35
protein of unknown function DUF37
protein of unknown function DUF433
Protein of unknown function DUF55
Protein of unknown function DUF820
protein of unknown function DUF86
Protein of unknown function DUF86, BT0167 group
Protein sirB1
Protein translocase subunit SecA
Protein translocase subunit SecD
Protein translocase subunit SecF
Protein tyrosine phosphatase
protein tyrosine/serine phosphatase
Protein YicC
Protein YidD
Protein-export membrane protein SecG
Protein-L-isoaspartate O-methyltransferase (EC 2.1.1.77)
Protein-N(5)-glutamine methyltransferase PrmC, methylates polypeptide chain release factors RF1 and RF2
protein-tyrosine-phosphatase
Proteins containing SET domain
Protocatechuate 3,4-dioxygenase beta chain
Protoporphyrinogen IX oxidase, aerobic, HemY (EC 1.3.3.4)
Psp operon transcriptional activator
Pterin-4-alpha-carbinolamine dehydratase (EC 4.2.1.96)
Pup ligase PafA' paralog, possible component of postulated heterodimer PafA-PafA'
Putative 2,4-dihydroxyhept-2-ene-1,7-dioic acid aldolase
putative ABC transporter ATP-binding protein
putative acetyltransferase
Putative acyl-CoA dehydrogenase
putative aldo/keto reductase
putative alkanal monooxygenase
putative amidase
putative amidohydrolase
Putative aminotransferase
Putative aminotransferase, DegT family
Putative arylsulfatase regulatory protein
putative c'cytochrome
Putative chaperonin
putative cholesterol oxidase
Putative cyclase
putative cyclase SCIF3.09c
Putative cysteine transferase
Putative cytochrome P450 hydroxylase
Putative cytoplasmic protein
putative dehydrogenase
Putative deoxyribonuclease similar to YcfH, type 3
Putative deoxyribonuclease YcfH
Putative diheme cytochrome c-553
Putative Dimethylglycine oxidase
Putative DNA-binding protein
putative ECF-sigma factor
putative enoyl-CoA hydratase/isomerase
putative enoyl-CoA hydratase/isomerase family protein
putative exported protein
putative F420-dependent oxidoreductase
Putative fatty acid desaturase MLD (DEGENERATIVE spermatocyte) (Homolog DROSOPHILA, lipid desaturase) (Sphingolipid delta 4 desaturase protein DES1)
putative Fe-S oxidoreductase
Putative formate dehydrogenase-specific chaperone
Putative glutathione transporter, permease component
Putative glutathione-regulated potassium-efflux system protein KefB
Putative heat shock protein YegD
Putative hemagglutinin-related protein
Putative heme iron utilization protein
Putative Holliday junction resolvase YqgF
putative hydrolase
putative integral membrane protein
Putative iron-sulfur cluster assembly scaffold protein for SUF system, SufE2
putative lipoprotein
putative lyase
putative membrane protein
putative metal chaperone, involved in Fe-nitrile hydratase activation, GTPase of COG0523 family
Putative metal chaperone, involved in Zn homeostasis, GTPase of COG0523 family
putative methyltransferase
putative molybdenum containing oxidoreductase
Putative monooxygenase
Putative MutT-family protein
Putative n-hydroxybenzoate hydroxylase
putative N5, N10- methylenetetrahydromethanopterin reductase-related protein
putative non-ribosomal peptide synthetase
Putative Nudix hydrolase YfcD
Putative oxidoreductase
Putative oxidoreductase in 4-hydroxyproline catabolic gene cluster
Putative oxidoreductase YncB
putative peptidase
putative periplasmic protein
putative periplasmic protein kinase ArgK and related GTPases of G3E family
putative phosphotriesterase protein
Putative phthalate 4,5-dioxygenase oxygenase subunit (OhpA2)
Putative PQQ enzyme repeat
Putative protein-S-isoprenylcysteine methyltransferase
putative racemase
putative reductase
Putative regulatory protein, contains AAA+ NTPase domain and putative R3H ssDNA-binding domain
putative RNA polymerase ECF-subfamily sigma factor
putative secreted protein
putative sulfite oxidase
Putative threonine efflux protein
putative transcriptional regulator
PUTATIVE TRANSMEMBRANE PROTEIN
Putative two-component response regulator
putative two-component system response regulator
Putative type IIS restriction /modification enzyme, N-terminal half
Putative virion core protein (lumpy skin disease virus)
Putrescine transport ATP-binding protein PotA (TC 3.A.1.11.1)
Putrescine transport ATP-binding protein PotG (TC 3.A.1.11.2)
Pyridoxal 5'-phosphate synthase (glutamine hydrolyzing), synthase subunit (EC 4.3.3.6)
Pyridoxamine 5'-phosphate oxidase (EC 1.4.3.5)
pyridoxamine 5'-phosphate oxidase-related, FMN- binding
Pyridoxamine 5'-phosphate oxidase-related, FMN-binding
Pyridoxine 5'-phosphate oxidase
Pyridoxine 5'-phosphate oxidase, Rv1155
Pyrophosphate-energized proton pump (EC 3.6.1.1)
Pyrroloquinoline-quinone synthase (EC 1.3.3.11)
Pyruvate dehydrogenase E1 component (EC 1.2.4.1)
Pyruvate dehydrogenase E1 component beta subunit (EC 1.2.4.1)
Pyruvate kinase (EC 2.7.1.40)
Pyruvate,phosphate dikinase (EC 2.7.9.1)
Pyruvate,water dikinase
Pyruvate:ferredoxin oxidoreductase, alpha subunit (EC 1.2.7.1)
Pyruvate:ferredoxin oxidoreductase, beta subunit (EC 1.2.7.1)
Pyruvate:ferredoxin oxidoreductase, gamma subunit (EC 1.2.7.1) / Pyruvate:ferredoxin oxidoreductase, delta subunit (EC 1.2.7.1)
Quino(hemo)protein alcohol dehydrogenase, PQQ-dependent (EC 1.1.99.8)
Quinolinate phosphoribosyltransferase [decarboxylating] (EC 2.4.2.19)
Quinolinate synthetase (EC 2.5.1.72)
Quinone oxidoreductase (EC 1.6.5.5)
quinone oxidoreductase CC3759 [imported], putative
quinoprotein alcohol dehydrogenase
Radical SAM domain heme biosynthesis protein
radical SAM domain protein
Radical SAM family enzyme, similar to coproporphyrinogen III oxidase, oxygen-independent, clustered with nucleoside-triphosphatase RdgB
Radical SAM protein required for addition of adenosine to hopane skeleton, HpnH
RecA protein
RecD-like DNA helicase YrrC
Recombination protein RecR
regulatory protein, ArsR
related to two-component system sensory/regulatory protein (Ntr family)
RelE-like Cytotoxic translational repressor of toxin-antitoxin stability system
Replicative DNA helicase (DnaB) (EC 3.6.4.12)
resolvase
Resolvase, N-terminal
response regulator
Response regulator CheB (receptor modification enzyme, protein-glutamate methylesterase)
Response regulator containing CheY-like receiver, AAA-type ATPase, and DNA-binding domains
Response regulator of zinc sigma-54-dependent two-component system
Response regulator receiver:Transcriptional regulatory protein, C-terminal
Response regulatory protein
Retinol dehydrogenase 13
Retron-type RNA-directed DNA polymerase
Retron-type RNA-directed DNA polymerase (EC 2.7.7.49)
Rhodanese-like domain protein
Rhodanese-related sulfurtransferase
Rhodanese-related sulfurtransferase, 4 domains
Ribokinase
Ribokinase (EC 2.7.1.15)
Ribonuclease E (EC 3.1.26.12)
Ribonuclease HI (EC 3.1.26.4)
Ribonuclease HII (EC 3.1.26.4)
Ribonuclease III (EC 3.1.26.3)
Ribonuclease PH (EC 2.7.7.56)
Ribonuclease Z (EC 3.1.26.11)
Ribonucleotide reductase of class II (coenzyme B12-dependent) (EC 1.17.4.1)
Ribose 5-phosphate isomerase B (EC 5.3.1.6)
Ribose ABC transport system, permease protein RbsC (TC 3.A.1.2.1)
Ribose-phosphate pyrophosphokinase (EC 2.7.6.1)
Ribose-phosphate pyrophosphokinase, possible alternative form
Ribosomal large subunit pseudouridine synthase D (EC 5.4.99.23)
Ribosomal protein L11 methyltransferase (EC 2.1.1.-)
Ribosomal protein S12p Asp88 (E. coli) methylthiotransferase (EC 2.8.4.4)
Ribosomal protein S4 and related proteins
Ribosomal silencing factor RsfA
Ribosomal-protein-S18p-alanine acetyltransferase (EC 2.3.1.128)
ribosome recycling factor
Ribosome-binding factor A
Ribosylnicotinamide kinase (EC 2.7.1.22) homolog / Unknown conserved in Flavobacteria
Ribulose-5-phosphate 4-epimerase and related epimerases and aldolases
Ribulose-phosphate 3-epimerase (EC 5.1.3.1)
RidA/YER057c/UK114 superfamily protein
RidA/YER057c/UK114 superfamily, 3 tandem domains
RidA/YER057c/UK114 superfamily, group 1
RidA/YER057c/UK114 superfamily, group 6
RNA binding methyltransferase FtsJ like
RNA methyltransferase, TrmA family
RNA polymerase associated protein RapA (EC 3.6.1.-)
RNA polymerase sigma factor for flagellar operon
RNA polymerase sigma factor RpoD
RNA polymerase sigma factor RpoE
RNA polymerase sigma factor SigB
RNA polymerase sigma-54 factor RpoN
RNA polymerase sigma-70 factor
RNA polymerase sigma-70 factor, ECF family
RNA polymerase sigma-70 factor, ECF subfamily
RNA-2',3'-PO4:RNA-5'-OH ligase
RNA-binding protein
RND efflux system, inner membrane transporter
RND efflux system, membrane fusion protein
RND multidrug efflux transporter; Acriflavin resistance protein
Rod shape-determining protein MreB
Rossmann fold nucleotide-binding protein Smf possibly involved in DNA uptake
rRNA small subunit 7-methylguanosine (m7G) methyltransferase GidB
Rubisco activation protein CbbQ
S-(hydroxymethyl)glutathione dehydrogenase (EC 1.1.1.284)
S-adenosylmethionine synthetase (EC 2.5.1.6)
salicylate hydroxylase, putative
SAM-dependent methyltransferase DSY4148 (UbiE paralog)
SAM-dependent methyltransferase YafE (UbiE paralog)
SAM-dependent methyltransferases
SanA protein
Sarcosine dehydrogenase (EC 1.5.99.1)
Sarcosine oxidase
Sarcosine oxidase beta subunit
Scaffold protein for [4Fe-4S] cluster assembly ApbC, MRP-like
Scaffold protein for [4Fe-4S] cluster assembly, MRP-like, similar to chloroplast-targeted plant protein HCF101
secreted protein
Selenide,water dikinase (EC 2.7.9.3) @ selenocysteine-containing
Selenium-binding protein 1
Selenocysteine-specific translation elongation factor
sensor histidine kinase
Sensory box histidine kinase
Sensory box histidine kinase/response regulator
sensory box sensor histidine kinase
sensory transduction histidine kinase
Septum formation protein Maf
Septum site-determining protein MinD
Septum-associated rare lipoprotein A
Ser-tRNA(Ala) deacylase @ Gly-tRNA(Ala) deacylase
Serine hydroxymethyltransferase (EC 2.1.2.1) / Tetrahydromethanopterin-dependent serine hydroxymethyltransferase
Serine protease
Serine protein kinase (prkA protein), P-loop containing
Serine racemase (EC 5.1.1.18) @ L-serine dehydratase, (PLP)-dependent (EC 4.3.1.17) @ D-serine ammonia-lyase (EC 4.3.1.18)
Serine--pyruvate aminotransferase (EC 2.6.1.51) / L-alanine:glyoxylate aminotransferase (EC 2.6.1.44)
Serine/threonine kinase
Serine/threonine protein kinase
Serine/threonine protein phosphatase (EC 3.1.3.16)
Serine/threonine-protein kinase PknB
Seryl-tRNA synthetase (EC 6.1.1.11)
Shikimate 5-dehydrogenase I alpha (EC 1.1.1.25)
short-chain dehydrogenase/reductase SDR
Siderophore biosynthesis non-ribosomal peptide synthetase modules
sigma-54 dependent DNA-binding response regulator
Sigma-54 dependent response regulator
Sigma-54 dependent transcriptional regulator, Fis family
Signal peptidase I (EC 3.4.21.89)
Signal recognition particle protein Ffh
Signal recognition particle receptor FtsY
Signal transduction histidine kinase
Signal transduction response regulator
Signal transduction response regulator / Tetratricopeptide repeat-containing protein
Similar to citrate lyase beta chain, 2
similar to Cyclopropane fatty acid synthase and related methyltransferases
Similar to ethanolamine ammonia-lyase
similar to Glycine/D-amino acid oxidases (deaminating)
similar to Mannose-6-phosphate isomerase
Similar to photosystem I assembly BtpA
Single-stranded DNA-binding protein
Single-stranded exonuclease associated with Rad50/Mre11 complex
Single-stranded-DNA-specific exonuclease RecJ (EC 3.1.-.-)
Sirohydrochlorin cobaltochelatase CbiX(long) (EC 4.99.1.3)
Site-specific recombinase XerD
Site-specific recombinase, resolvase family
Site-specific tyrosine recombinase XerC
Site-specific tyrosine recombinase XerD
Small GTP-binding protein domain
small heat shock protein (class I)
Small subunit naph/bph dioxygenase
sodium-solute symporter, putative
Sodium-transporting ATPase subunit B
Sodium-transporting ATPase subunit E
Sodium-transporting ATPase subunit F
Sodium-transporting ATPase subunit Q
Sodium-transporting ATPase subunit R
Sodium/hydrogen exchanger family protein
Soluble pyridine nucleotide transhydrogenase (EC 1.6.1.1)
Sorbitol dehydrogenase
Sorbitol dehydrogenase (EC 1.1.1.14)
SOS-response repressor and protease LexA (EC 3.4.21.88)
Spermidine/putrescine import ABC transporter ATP-binding protein PotA (TC 3.A.1.11.1)
Spermidine/putrescine import ABC transporter permease protein PotB (TC 3.A.1.11.1)
Spermidine/putrescine import ABC transporter permease protein PotC (TC 3.A.1.11.1)
Spermidine/putrescine-binding periplasmic protein
Squalene---hopene cyclase (EC 5.4.99.17) @ Squalene---hopanol cyclase (EC 4.2.1.129)
SSU ribosomal protein S11p (S14e)
SSU ribosomal protein S13p (S18e)
SSU ribosomal protein S15p (S13e)
SSU ribosomal protein S17p (S11e)
SSU ribosomal protein S18p @ SSU ribosomal protein S18p, zinc-dependent
SSU ribosomal protein S19p (S15e)
SSU ribosomal protein S1p
SSU ribosomal protein S20p
SSU ribosomal protein S21p
SSU ribosomal protein S2p (SAe)
SSU ribosomal protein S3p (S3e)
SSU ribosomal protein S4p (S9e) @ SSU ribosomal protein S4p (S9e), zinc-dependent
SSU ribosomal protein S5p (S2e)
SSU ribosomal protein S6p
SSU ribosomal protein S8p (S15Ae)
SSU rRNA (adenine(1518)-N(6)/adenine(1519)-N(6))-dimethyltransferase (EC 2.1.1.182)
Stage 0 sporulation protein YaaT
Stage V sporulation protein involved in spore cortex synthesis (SpoVR)
Starvation lipoprotein Slp paralog
Stringent starvation protein B
Succinate dehydrogenase flavoprotein subunit (EC 1.3.5.1)
Succinate dehydrogenase iron-sulfur protein (EC 1.3.5.1)
Succinyl-CoA ligase [ADP-forming] alpha chain (EC 6.2.1.5)
Succinyl-CoA ligase [ADP-forming] beta chain (EC 6.2.1.5)
Succinyl-CoA synthetase, alpha subunit-related enzymes
SUGAR TRANSPORT SYSTEM PERMEASE PROTEIN
Sulfatase family protein
Sulfate adenylyltransferase (EC 2.7.7.4)
Sulfate permease
Sulfate permease, Trk-type
Sulfhydrogenase subunit alpha (EC 1.12.1.5)
Sulfhydrogenase subunit beta (EC 1.12.98.4)
Sulfhydrogenase subunit delta (EC 1.12.1.5)
Sulfhydrogenase subunit gamma (EC 1.12.98.4)
Sulfide dehydrogenase [flavocytochrome C] flavoprotein chain precursor (EC 1.8.2.-)
Sulfite dehydrogenase cytochrome subunit SoxD
Sulfopyruvate decarboxylase - alpha subunit
Sulfopyruvate decarboxylase - alpha subunit (EC 4.1.1.79)
Sulfopyruvate decarboxylase - beta subunit
Sulfotransferase
Sulfotransferase domain superfamily
Sulfoxide reductase catalytic subunit YedY
Sulfur acceptor protein SufE for iron-sulfur cluster assembly
Sulfur carrier protein adenylyltransferase ThiF
Sulfur oxidation molybdopterin C protein
Sulfur oxidation protein SoxB
Sulfur oxidation protein SoxY
Sulfur oxidation protein SoxZ
Superoxide dismutase [Fe] (EC 1.15.1.1)
Superoxide dismutase [Mn] (EC 1.15.1.1); Superoxide dismutase [Fe] (EC 1.15.1.1); Superoxide dismutase ChrC
Suppressor of sigma54-dependent transcription, PspA-like
Surface antigen gene
Tail-specific protease precursor (EC 3.4.21.102)
Taurine transport ATP-binding protein TauB
Taurine transport system permease protein TauC
Taurine-binding periplasmic protein TauA
tellurite resistance protein TehB
Terminal dioxygenase component of carbazole 1,9a-dioxygenase
Tetraacyldisaccharide 4'-kinase (EC 2.7.1.130)
Tetratricopeptide TPR_2
Thiamin-phosphate pyrophosphorylase (EC 2.5.1.3)
Thiaminase II
Thiaminase II (EC 3.5.99.2) involved in salvage of thiamin pyrimidine moiety, TenA subgroup with Cys in active site
thiamine pyrophosphate enzyme-like TPP-binding
Thiamine-monophosphate kinase (EC 2.7.4.16)
thiamineS protein
Thiazole synthase (EC 2.8.1.10)
Thiazole tautomerase TenI (EC 5.3.99.10)
ThiJ/PfpI family protein
Thioesterase in siderophore biosynthesis gene cluster
Thiol:disulfide oxidoreductase related to ResA
Thiolase
Thioredoxin
thioredoxin family protein
Thioredoxin reductase (EC 1.8.1.9)
Threonine dehydratase biosynthetic (EC 4.3.1.19)
Threonine dehydrogenase and related Zn-dependent dehydrogenases
Threonine efflux protein
Threonine kinase in B12 biosynthesis
Threonine synthase (EC 4.2.3.1)
Threonyl-tRNA synthetase (EC 6.1.1.3)
Thymidylate kinase (EC 2.7.4.9)
Thymidylate synthase ThyX (EC 2.1.1.148)
TldD family protein, Beta/Gamma-proteobacterial subgroup
TldE protein, part of TldE/TldD proteolytic complex
TldE/PmbA family protein, Beta/Gamma-proteobacterial subgroup
tmRNA-binding protein SmpB
TniA putative transposase
TniB NTP-binding protein
Tol biopolymer transport system, TolR protein
Tol-Pal system beta propeller repeat protein TolB
Tol-Pal system peptidoglycan-associated lipoprotein PAL
Tol-Pal system protein TolQ
Tol-Pal system TPR repeat containing exported protein YbgF
tolB protein precursor, periplasmic protein involved in the tonb-independent uptake of group A colicins
TonB-dependent receptor
Topoisomerase IV subunit A (EC 5.99.1.-)
Topoisomerase IV subunit B (EC 5.99.1.-)
Toxin 1, PIN domain
Toxin HigB
TPR domain protein
TPR domain protein in aerotolerance operon
TPR domain protein, putative component of TonB system
TPR repeat
TPR-repeat-containing protein
Trans-aconitate 2-methyltransferase
Trans-aconitate 2-methyltransferase (EC 2.1.1.144)
Transaldolase (EC 2.2.1.2) / Glucose-6-phosphate isomerase (EC 5.3.1.9)
Transamidase GatB domain protein
Transcription accessory protein (S1 RNA-binding domain)
Transcription antitermination protein NusG
Transcription elongation factor
transcription termination factor Rho
Transcription termination protein NusA
Transcription termination protein NusB
Transcription-repair coupling factor
Transcriptional activator RfaH
transcriptional regulator
Transcriptional regulator PhnF
Transcriptional regulator, AbrB family
Transcriptional regulator, AcrR family
Transcriptional regulator, AraC family
Transcriptional regulator, ArsR family
transcriptional regulator, Cro/CI family
transcriptional regulator, Crp/Fnr family
Transcriptional regulator, DeoR family
Transcriptional regulator, GntR family
Transcriptional regulator, GntR family domain
Transcriptional regulator, GntR family domain / Aspartate aminotransferase (EC 2.6.1.1)
Transcriptional regulator, IclR family
Transcriptional regulator, LysR family
Transcriptional regulator, MarR family
transcriptional regulator, MerR family
transcriptional regulator, MucR family
transcriptional regulator, PemK family
Transcriptional regulator, TetR family
transcriptional regulator, XRE family
Transcriptional regulatory protein RstA
Transcriptional repressor of PutA and PutP / Proline dehydrogenase (EC 1.5.99.8) (Proline oxidase) / Delta-1-pyrroline-5-carboxylate dehydrogenase (EC 1.2.1.88)
Transcriptional response regulatory protein GlrR
Transglycosylase associated protein
Transketolase (EC 2.2.1.1)
Translation elongation factor G
Translation elongation factor LepA
Translation elongation factor P
Translation elongation factor Ts
Translation initiation factor 1
Translation initiation factor 2
Translation initiation factor 3
Translation initiation factor SUI1-related protein
Translation initiation inhibitor
Transport ATP-binding protein CydD
transporter
transporter, putative
Transposase
Transposase, wcw_0483 family
TRAP dicarboxylate transporter, DctM subunit, unknown substrate 3
TRAP dicarboxylate transporter, DctQ subunit, unknown substrate 3
TRAP dicarboxylate transporter, DctQ subunit, unknown substrate 6
TRAP transporter solute receptor, TAXI family precursor
TRAP transporter solute receptor, unknown substrate 3
TRAP transporter solute receptor, unknown substrate 6
TRAP-type C4-dicarboxylate transport system, large permease component
TRAP-type C4-dicarboxylate transport system, periplasmic component
TRAP-type C4-dicarboxylate transport system, small permease component
TRAP-type transport system, small permease component, predicted N-acetylneuraminate transporter
TRAP-type uncharacterized transport system, fused permease component
Trehalase (EC 3.2.1.28)
Trehalose-6-phosphate phosphatase (EC 3.1.3.12)
Trimethylamine-N-oxide reductase (EC 1.7.2.3), TorA
Triosephosphate isomerase (EC 5.3.1.1)
Trk system potassium uptake protein TrkA
tRNA (adenine37-N(6))-methyltransferase TrmN6
tRNA (cytidine(34)-2'-O)-methyltransferase (EC 2.1.1.207)
tRNA (guanine(37)-N(1))-methyltransferase (EC 2.1.1.228)
tRNA (guanine46-N7-)-methyltransferase
tRNA (guanine46-N7-)-methyltransferase (EC 2.1.1.33)
tRNA dihydrouridine synthase A
tRNA dihydrouridine synthase B (EC 1.-.-.-)
tRNA dimethylallyltransferase (EC 2.5.1.75)
tRNA nucleotidyltransferase (EC 2.7.7.21) (EC 2.7.7.25)
tRNA pseudouridine synthase A (EC 5.4.99.12)
tRNA pseudouridine synthase B (EC 5.4.99.25)
tRNA t(6)A37-methylthiotransferase (EC 2.8.4.5)
tRNA uridine 5-carboxymethylaminomethyl modification enzyme GidA
tRNA-guanine transglycosylase (EC 2.4.2.29)
tRNA-i(6)A37 methylthiotransferase (EC 2.8.4.3)
tRNA-specific 2-thiouridylase MnmA
tRNA-specific adenosine-34 deaminase
tRNA:Cm32/Um32 methyltransferase
tRNA(Ile)-lysidine synthetase (EC 6.3.4.19)
Tryptophan 2-monooxygenase (EC 1.13.12.3)
Tryptophan 2,3-dioxygenase (EC 1.13.11.11)
Tryptophan synthase alpha chain (EC 4.2.1.20)
Tryptophan synthase beta chain (EC 4.2.1.20)
Tryptophanyl-tRNA synthetase (EC 6.1.1.2)
TsaB protein, required for threonylcarbamoyladenosine (t(6)A) formation in tRNA
TsaC protein (YrdC-Sua5 domains) required for threonylcarbamoyladenosine t(6)A37 modification in tRNA
Tungsten-containing aldehyde:ferredoxin oxidoreductase (EC 1.2.7.5)
tungsten-containing formate dehydrogenase beta subunit
Twin-arginine translocation protein TatA
Twin-arginine translocation protein TatB
Twin-arginine translocation protein TatC
Twitching motility protein PilT
[truncated: 122 more rows]
