# Supplementary material for: New Genomic Insights into “Entotheonella” Symbionts in Theonella swinhoei: Mixotrophy, Anaerobic Adaptation, Resilience, and Interaction
Source: Front Microbiol. 2016 Aug 25;7:1333. doi: 10.3389/fmicb.2016.01333 (PMC4996862; doi:10.3389/fmicb.2016.01333)
Supplement: Supplementary file 3 [file Data_Sheet_2.XLSX]

## Sheet: core-unique
#Non-redundant EDGAR annotations of core geneset
3-isopropylmalate dehydrogenase (EC 1.1.1.85)
Fumarylacetoacetate hydrolase family protein
Arylesterase precursor (EC 3.1.1.2)
GMP synthase [glutamine-hydrolyzing] (EC 6.3.5.2)
Peptide methionine sulfoxide reductase MsrB (EC 1.8.4.12)
Bona fide RidA/YjgF/TdcF/RutC subgroup
3-deoxy-D-manno-octulosonate 8-phosphate phosphatase (EC 3.1.3.45)
General secretion pathway protein G
3-ketoacyl-CoA thiolase (EC 2.3.1.16) @ Acetyl-CoA acetyltransferase (EC 2.3.1.9)
Enoyl-CoA hydratase [isoleucine degradation] (EC 4.2.1.17) / 3-hydroxyacyl-CoA dehydrogenase (EC 1.1.1.35)
Glutaryl-CoA dehydrogenase (EC 1.3.99.7)
Multidrug resistance ABC transporter ATP-binding and permease protein
FIG004655: Polysaccharide deacetylase
methyltransferase, putative
Acetyl-coenzyme A carboxyl transferase alpha chain (EC 6.4.1.2) / Acetyl-coenzyme A carboxyl transferase beta chain (EC 6.4.1.2); Propionyl-CoA carboxylase beta chain (EC 6.4.1.3)
L-carnitine dehydratase/bile acid-inducible protein F
Epoxide hydrolase (EC 3.3.2.9)
Butyryl-CoA dehydrogenase (EC 1.3.8.1)
Choline-sulfatase (EC 3.1.6.6)
COG0697: Permeases of the drug/metabolite transporter (DMT) superfamily
Glutamate N-acetyltransferase (EC 2.3.1.35) / N-acetylglutamate synthase (EC 2.3.1.1)
Histidinol-phosphate aminotransferase (EC 2.6.1.9)
Putative oxidoreductase YncB
Hemolysin
Inner membrane protein YihY, formerly thought to be RNase BN
Excinuclease ABC subunit A
Threonyl-tRNA synthetase (EC 6.1.1.3)
tRNA S(4)U 4-thiouridine synthase (former ThiI)
Molybdopterin biosynthesis protein MoeA
Acetyl-coenzyme A synthetase (EC 6.2.1.1)
5-methyltetrahydrofolate--homocysteine methyltransferase (EC 2.1.1.13)
Fe-S protein, homolog of lactate dehydrogenase SO1521
Ribosomal large subunit pseudouridine synthase D (EC 4.2.1.70)
Lipoprotein signal peptidase (EC 3.4.23.36)
ABC-type sugar transport system, ATPase component
Amidase family protein SACE_5032
Enoyl-CoA hydratase (EC 4.2.1.17)
Aspartate 1-decarboxylase (EC 4.1.1.11)
Deoxycytidine triphosphate deaminase (EC 3.5.4.13)
Carboxyl-terminal protease (EC 3.4.21.102)
Kinase-Associated Endopeptidase (Kae1), required for threonylcarbamoyladenosine t(6)A37 formation in tRNA
LSU ribosomal protein L17p
DNA-directed RNA polymerase alpha subunit (EC 2.7.7.6)
Isochorismatase (EC 3.3.2.1)
Glutamyl-tRNA reductase (EC 1.2.1.70)
DNA mismatch repair protein MutL
Inosine-5'-monophosphate dehydrogenase (EC 1.1.1.205)
DNA polymerase III alpha subunit (EC 2.7.7.7)
Aspartyl-tRNA(Asn) amidotransferase subunit A (EC 6.3.5.6) @ Glutamyl-tRNA(Gln) amidotransferase subunit A (EC 6.3.5.7)
Cystathionine beta-lyase, type II (EC 4.4.1.8)
Undecaprenyl-phosphate galactosephosphotransferase (EC 2.7.8.6)
Long-chain-fatty-acid--CoA ligase (EC 6.2.1.3)
BatB
BatA (Bacteroides aerotolerance operon)
Diaminopimelate epimerase (EC 5.1.1.7)
Soluble lytic murein transglycosylase precursor (EC 3.2.1.-)
Anhydro-N-acetylmuramic acid kinase (EC 2.7.1.-)
ATP-dependent protease La (EC 3.4.21.53) Type I
Tyrosyl-tRNA synthetase (EC 6.1.1.1)
Uncharacterized protein YyaL
COG2110, Macro domain, possibly ADP-ribose binding module
Taurine transport system permease protein TauC
Taurine transport ATP-binding protein TauB
Taurine-binding periplasmic protein TauA
D-tyrosyl-tRNA(Tyr) deacylase (EC 3.6.1.n1)
GTP pyrophosphokinase (EC 2.7.6.5), (p)ppGpp synthetase I
LSU ribosomal protein L28p @ LSU ribosomal protein L28p, zinc-dependent
ATP-dependent DNA helicase RecG (EC 3.6.1.-)
Quino(hemo)protein alcohol dehydrogenase, PQQ-dependent (EC 1.1.99.8)
NADH-ubiquinone oxidoreductase chain B (EC 1.6.5.3)
UDP-glucose 6-dehydrogenase (EC 1.1.1.22)
HigB toxin protein
HigA protein (antitoxin to HigB)
Alpha/beta hydrolase family
DNA repair protein RecN
Glycogen phosphorylase (EC 2.4.1.1)
Alkyl hydroperoxide reductase subunit C-like protein
Glutaminyl-tRNA synthetase (EC 6.1.1.18)
Chaperone protein DnaK
N-methylhydantoinase A (EC 3.5.2.14)
Phosphoribosyl-AMP cyclohydrolase (EC 3.5.4.19)
ATP phosphoribosyltransferase (EC 2.4.2.17)
Thiazole tautomerase TenI (EC 5.3.99.10)
Thiazole biosynthesis protein ThiG
Alpha-ketoglutarate-dependent taurine dioxygenase (EC 1.14.11.17)
Deoxyguanosinetriphosphate triphosphohydrolase (EC 3.1.5.1)
DinG family ATP-dependent helicase CPE1197
Glycine dehydrogenase [decarboxylating] (glycine cleavage system P protein) (EC 1.4.4.2)
Phenylacetate-coenzyme A ligase (EC 6.2.1.30)
Polysaccharide deacetylase family protein
NADPH-dependent mycothiol reductase Mtr
diguanylate cyclase/phosphodiesterase (GGDEF & EAL domains) with PAS/PAC sensor(s)
ATP-dependent protease HslV (EC 3.4.25.-)
Site-specific tyrosine recombinase XerC
tRNA:m(5)U-54 MTase gid
Rossmann fold nucleotide-binding protein Smf possibly involved in DNA uptake
Rod shape-determining protein RodA
Penicillin-binding protein 2 (PBP-2)
Polyphosphate glucokinase (EC 2.7.1.63)
Circadian phase modifier
2-dehydro-3-deoxyphosphogalactonate aldolase (EC 4.1.2.21) (6-phospho-2-dehydro-3-deoxygalactonate aldolase) (2- oxo-3-deoxygalactonate 6-phosphate aldolase) / Galactonate dehydratase (EC 4.2.1.6)
Endonuclease, Uma2 family
Acetylornithine aminotransferase (EC 2.6.1.11)
3-oxoacyl-[acyl-carrier protein] reductase (EC 1.1.1.100)
Protein export cytoplasm protein SecA ATPase RNA helicase (TC 3.A.5.1.1)
Response regulator of zinc sigma-54-dependent two-component system
putative DNA-binding protein
Mg/Co/Ni transporter MgtE, CBS domain-containing
probable 1,4-butanediol diacrylate esterase
fdxN element excision controlling factor protein
Membrane carboxypeptidase (penicillin-binding protein)
Homoserine dehydrogenase (EC 1.1.1.3)
CAIB/BAIF family protein
Acetoacetyl-CoA synthetase (EC 6.2.1.16)
3,4-dihydroxy-2-butanone 4-phosphate synthase (EC 4.1.99.12) / GTP cyclohydrolase II (EC 3.5.4.25)
Threonine dehydrogenase and related Zn-dependent dehydrogenases
Phosphatidylglycerophosphatase A (EC 3.1.3.27)
1-deoxy-D-xylulose 5-phosphate reductoisomerase (EC 1.1.1.267)
Phosphatidate cytidylyltransferase (EC 2.7.7.41)
Ribosome recycling factor
Uridine monophosphate kinase (EC 2.7.4.22)
Translation elongation factor Ts
SSU ribosomal protein S2p (SAe)
SSU ribosomal protein S9p (S16e)
3-hydroxyacyl-CoA dehydrogenase
Aspartate aminotransferase (EC 2.6.1.1)
Beta-ureidopropionase (EC 3.5.1.6)
Serine/threonine kinase
Integral membrane protein TerC
2-hydroxy-3-oxopropionate reductase (EC 1.1.1.60)
Chemotaxis protein methyltransferase CheR (EC 2.1.1.80)
Dihydropteroate synthase (EC 2.5.1.15)
UDP-N-acetylmuramoylalanine--D-glutamate ligase (EC 6.3.2.9)
Lysyl-tRNA synthetase (class I) (EC 6.1.1.6)
Dihydrofolate synthase (EC 6.3.2.12) @ Folylpolyglutamate synthase (EC 6.3.2.17)
Pyruvate,phosphate dikinase (EC 2.7.9.1)
D-3-phosphoglycerate dehydrogenase (EC 1.1.1.95)
Methionyl-tRNA synthetase (EC 6.1.1.10)
TldD protein, part of TldE/TldD proteolytic complex
Hydroxyacylglutathione hydrolase (EC 3.1.2.6)
Carbon monoxide dehydrogenase large chain (EC 1.2.99.2) parolog without usual motifs
Cyclohexanone monooxygenase (EC 1.14.13.22)
Cobyrinic acid a,c-diamide synthetase (EC 6.3.5.11)
SanA protein
Electron transfer flavoprotein, beta subunit
Electron transfer flavoprotein, alpha subunit
Glycerol-3-phosphate ABC transporter, periplasmic glycerol-3-phosphate-binding protein (TC 3.A.1.1.3)
Glycerol-3-phosphate ABC transporter, permease protein UgpA (TC 3.A.1.1.3)
Glycerol-3-phosphate ABC transporter, permease protein UgpE (TC 3.A.1.1.3)
Xanthine dehydrogenase, FAD binding subunit (EC 1.17.1.4)
Xanthine dehydrogenase iron-sulfur subunit (EC 1.17.1.4)
Peptide methionine sulfoxide reductase MsrA (EC 1.8.4.11)
Transketolase (EC 2.2.1.1)
L-proline glycine betaine ABC transport system permease protein ProV (TC 3.A.1.12.1)
3-oxoacyl-[acyl-carrier-protein] synthase, KASII (EC 2.3.1.179)
L-fuco-beta-pyranose dehydrogenase (EC 1.1.1.122)
Phenazine biosynthesis protein PhzF like
Cystathionine gamma-lyase (EC 4.4.1.1)
O-succinylbenzoic acid--CoA ligase (EC 6.2.1.26)
Sulfide dehydrogenase [flavocytochrome C] flavoprotein chain precursor (EC 1.8.2.-)
Histidinol dehydrogenase (EC 1.1.1.23)
Dienelactone hydrolase family
[Protein-PII] uridylyltransferase (EC 2.7.7.59)
Site-specific tyrosine recombinase XerD
SSU ribosomal protein S20p
MG(2+) CHELATASE FAMILY PROTEIN / ComM-related protein
DnaK-related protein
Fructokinase (EC 2.7.1.4)
Tail-specific protease precursor (EC 3.4.21.102)
Trk system potassium uptake protein TrkA
Peptidyl-tRNA hydrolase (EC 3.1.1.29)
Transcription accessory protein (S1 RNA-binding domain)
L,L-diaminopimelate aminotransferase (EC 2.6.1.83), methanococcal
Glucosamine--fructose-6-phosphate aminotransferase [isomerizing] (EC 2.6.1.16)
ATP phosphoribosyltransferase regulatory subunit (EC 2.4.2.17)
Acylphosphate phosphohydrolase (EC 3.6.1.7), putative
Orotate phosphoribosyltransferase (EC 2.4.2.10)
Twin-arginine translocation protein TatC
Twin-arginine translocation protein TatB
ATP synthase beta chain (EC 3.6.3.14)
Recombination protein RecR
Agmatinase (EC 3.5.3.11)
NAD(P) transhydrogenase alpha subunit (EC 1.6.1.2)
NAD(P) transhydrogenase subunit beta (EC 1.6.1.2)
Pyruvate:ferredoxin oxidoreductase, beta subunit (EC 1.2.7.1)
Pyruvate:ferredoxin oxidoreductase, alpha subunit (EC 1.2.7.1)
DNA primase (EC 2.7.7.-)
Oligopeptide ABC transporter, periplasmic oligopeptide-binding protein OppA (TC 3.A.1.5.1)
2-dehydropantoate 2-reductase (EC 1.1.1.169)
Murein endopeptidase
Rubisco activation protein CbbQ
Asp-tRNAAsn/Glu-tRNAGln amidotransferase A subunit and related amidases
Xanthine dehydrogenase, molybdenum binding subunit (EC 1.17.1.4)
NADPH:quinone oxidoreductase
N-methylhydantoinase B (EC 3.5.2.14)
Adenylate cyclase (EC 4.6.1.1) / Guanylate cyclase (EC 4.6.1.2)
Chromate transport protein ChrA
DNA ligase (EC 6.5.1.2)
ABC-type antimicrobial peptide transport system, permease component
Domain of unknown function (DUF820)
Nitrilotriacetate monooxygenase component A (EC 1.14.13.-)
Carbonic anhydrase (EC 4.2.1.1)
Hypothetical protein VC0266 (sugar utilization related?)
Phosphoglycolate phosphatase (EC 3.1.3.18)
Cobalt-precorrin-5B (C1)-methyltransferase (EC 2.1.1.195)
Cobalt-precorrin-6A reductase (EC 1.3.1.54)
Cobalt-precorrin-4 C11-methyltransferase (EC 2.1.1.133)
Cobalt-precorrin-7 (C5)-methyltransferase (EC 2.1.1.289) / Cobalt-precorrin-6B C15-methyltransferase [decarboxylating] (EC 2.1.1.196)
Cobalt-precorrin-8x methylmutase (EC 5.4.1.2)
Cobalt-precorrin-3b C17-methyltransferase (EC 2.1.1.131)
Cobalt-precorrin-2 C20-methyltransferase (EC 2.1.1.130)
Sirohydrochlorin cobaltochelatase (EC 4.99.1.3)
ATP-dependent protease La (EC 3.4.21.53)
Cobyric acid synthase (EC 6.3.5.10)
Dipeptide-binding ABC transporter, periplasmic substrate-binding component (TC 3.A.1.5.2)
Dipeptide transport system permease protein DppB (TC 3.A.1.5.2)
Dipeptide transport system permease protein DppC (TC 3.A.1.5.2)
Sarcosine oxidase
Lipoate-protein ligase A
Glycine cleavage system H protein
Aminomethyltransferase (glycine cleavage system T protein) (EC 2.1.2.10)
Orotidine 5'-phosphate decarboxylase (EC 4.1.1.23)
Maltose/maltodextrin ABC transporter, permease protein MalG
Formate dehydrogenase-O, major subunit (EC 1.2.1.2)
Hypothetical protein HNE_2486
Tryptophan 2,3-dioxygenase (EC 1.13.11.11)
Kynurenine 3-monooxygenase (EC 1.14.13.9)
Molybdenum ABC transporter, periplasmic molybdenum-binding protein ModA (TC 3.A.1.8.1)
Molybdenum transport system permease protein ModB (TC 3.A.1.8.1)
Molybdenum transport ATP-binding protein ModC (TC 3.A.1.8.1)
Phosphoribosylformylglycinamidine synthase, PurS subunit (EC 6.3.5.3) / Phosphoribosylformylglycinamidine synthase, synthetase subunit (EC 6.3.5.3)
CTP synthase (EC 6.3.4.2)
Cysteinyl-tRNA synthetase (EC 6.1.1.16)
Metal-dependent hydrolases of the beta-lactamase superfamily I
Adenylylsulfate kinase (EC 2.7.1.25)
Sulfate adenylyltransferase (EC 2.7.7.4)
Competence protein F homolog, phosphoribosyltransferase domain; protein YhgH required for utilization of DNA as sole source of carbon and energy
Proton/glutamate symporter
Cytochrome c oxidase polypeptide I (EC 1.9.3.1)
Cytochrome c oxidase polypeptide II (EC 1.9.3.1)
Pyridoxine biosynthesis glutamine amidotransferase, glutaminase subunit (EC 2.4.2.-)
Pyridoxine biosynthesis glutamine amidotransferase, synthase subunit (EC 2.4.2.-)
Acyl-CoA dehydrogenase, long-chain specific, mitochondrial precursor (EC 1.3.99.13)
Phosphoserine aminotransferase (EC 2.6.1.52)
Argininosuccinate lyase (EC 4.3.2.1)
7,8-didemethyl-8-hydroxy-5-deazariboflavin synthase subunit 1 / 7,8-didemethyl-8-hydroxy-5-deazariboflavin synthase subunit 2
Flavodoxin reductases (ferredoxin-NADPH reductases) family 1
4-carboxymuconolactone decarboxylase (EC 4.1.1.44)
Gluconolactonase (EC 3.1.1.17)
NAD-dependent protein deacetylase of SIR2 family
Beta-galactosidase (EC 3.2.1.23)
Acetolactate synthase large subunit (EC 2.2.1.6)
Single-stranded DNA-binding protein
FIG022199: FAD-binding protein
2,4-dihydroxyhept-2-ene-1,7-dioic acid aldolase (EC 4.1.2.-)
Alpha-methylacyl-CoA racemase (EC 5.1.99.4)
3-dehydroquinate dehydratase II (EC 4.2.1.10)
Adenosine deaminase (EC 3.5.4.4)
Adenylate cyclase (EC 4.6.1.1)
Circadian input kinase A
Protein containing domains DUF404, DUF407, DUF403
Large protein containing transglutaminase-like domain
Protein containing domains DUF403
Protein containing domains DUF404, DUF407
Alpha,alpha-trehalose-phosphate synthase [UDP-forming] (EC 2.4.1.15)
COG1242: Predicted Fe-S oxidoreductase
NADH-ubiquinone oxidoreductase chain L (EC 1.6.5.3)
NADH dehydrogenase (quinone)( EC:1.6.99.5 )
PH adaptation potassium efflux system protein C; sodium- potassium/hydrogen antiporter subunit C
PH adaptation potassium efflux system protein B1; sodium- potassium/hydrogen antiporter subunit B1
Putative Holliday junction resolvase YqgF
FIG004453: protein YceG like
Adenosylcobinamide-phosphate synthase (EC 6.3.1.10)
Uroporphyrinogen-III methyltransferase (EC 2.1.1.107)
CobN component of cobalt chelatase involved in B12 biosynthesis
ChlI component of cobalt chelatase involved in B12 biosynthesis / ChlD component of cobalt chelatase involved in B12 biosynthesis
Ribonuclease E (EC 3.1.26.12)
Putative heme iron utilization protein
Glutamate-1-semialdehyde aminotransferase (EC 5.4.3.8)
Choline dehydrogenase (EC 1.1.99.1)
Thymidylate kinase (EC 2.7.4.9)
Glycine/D-amino acid oxidases (deaminating)
Butyryl-CoA dehydrogenase (EC 1.3.99.2)
Transaldolase (EC 2.2.1.2) / Glucose-6-phosphate isomerase (EC 5.3.1.9)
Thymidylate synthase thyX (EC 2.1.1.-)
Periplasmic thiol:disulfide interchange protein DsbA
Protein sirB1
Vinylacetyl-CoA Delta-isomerase( EC:5.3.3.3 )
Nitrilotriacetate monooxygenase component B (EC 1.14.13.-)
Pantothenate kinase (EC 2.7.1.33)
Transcriptional regulator PhnF
RecA protein
Branched-chain amino acid transport ATP-binding protein LivF (TC 3.A.1.4.1)
Oligopeptide transport ATP-binding protein OppD (TC 3.A.1.5.1)
Oligopeptide transport ATP-binding protein OppF (TC 3.A.1.5.1)
putative Fe-S oxidoreductase
putative cytochrome P450 hydroxylase
Short chain dehydrogenase
Carbon monoxide dehydrogenase large chain (EC 1.2.99.2)
Phosphate ABC transporter, periplasmic phosphate-binding protein PstS (TC 3.A.1.7.1)
Phosphate transport system permease protein PstC (TC 3.A.1.7.1)
Phosphate transport system permease protein PstA (TC 3.A.1.7.1)
Phosphate transport ATP-binding protein PstB (TC 3.A.1.7.1)
formyltransferase
YoeB toxin protein
RNA polymerase sigma-70 factor, ECF subfamily
Hydroxyethylthiazole kinase (EC 2.7.1.50)
Uptake hydrogenase small subunit precursor (EC 1.12.99.6)
aldo/keto reductase
Glycyl-tRNA synthetase (EC 6.1.1.14)
Excinuclease ABC subunit C
Small GTP-binding protein domain
RND multidrug efflux transporter; Acriflavin resistance protein
N-acetyl-L,L-diaminopimelate deacetylase (EC 3.5.1.47)
L-carnitine dehydratase/bile acid-inducible protein F (EC 2.8.3.16)
FKBP-type peptidyl-prolyl cis-trans isomerase
TRAP dicarboxylate transporter, DctM subunit, unknown substrate 3
prolyl oligopeptidase family protein
Methionine synthase II (cobalamin-independent)
5-methyltetrahydropteroyltriglutamate-- homocysteine methyltransferase (EC 2.1.1.14)
Dihydrosphingosine delta-4 desaturase (EC 1.14.99.-)
Glycolate dehydrogenase (EC 1.1.99.14), subunit GlcD
Riboflavin synthase eubacterial/eukaryotic (EC 2.5.1.9)
Gluconate dehydratase (EC 4.2.1.39)
Pheromone shutdown protein
FIG022979: MoxR-like ATPases
COG0028: Thiamine pyrophosphate-requiring enzymes
Putative metal chaperone, involved in Zn homeostasis, GTPase of COG0523 family
FIG003276: zinc-binding protein
Uncharacterized conserved protein
Glutamate-ammonia-ligase adenylyltransferase (EC 2.7.7.42)
Hydrogen peroxide-inducible genes activator
Fumarate hydratase class I (EC 4.2.1.2)
Phosphoheptose isomerase 1 (EC 5.3.1.-)
L-asparaginase (EC 3.5.1.1)
Similarity with glutathionylspermidine synthase (EC 6.3.1.8), group 2
Cystathionine gamma-synthase (EC 2.5.1.48)
Argininosuccinate synthase (EC 6.3.4.5)
Single-stranded-DNA-specific exonuclease RecJ (EC 3.1.-.-)
General secretion pathway protein A
General secretion pathway protein E
Type IV fimbrial assembly protein PilC
G:T/U mismatch-specific uracil/thymine DNA-glycosylase
Branched-chain amino acid transport ATP-binding protein LivG (TC 3.A.1.4.1)
D-glycerate 2-kinase (EC 2.7.1.165)
DNA polymerase X family
endodeoxyribonuclease RusA
DNA repair protein RadA
SOS-response repressor and protease LexA (EC 3.4.21.88)
Arylsulfatase (EC 3.1.6.1)
High-affinity branched-chain amino acid transport system permease protein LivH (TC 3.A.1.4.1)
Branched-chain amino acid transport system permease protein LivM (TC 3.A.1.4.1)
Sulfhydrogenase subunit gamma (EC 1.12.98.4)
Sulfhydrogenase subunit delta (EC 1.12.1.5)
Sulfhydrogenase subunit alpha (EC 1.12.1.5)
DNA mismatch repair protein MutS
Sulfate permease, Trk-type
Potassium voltage-gated channel subfamily KQT; possible potassium channel, VIC family
Membrane alanine aminopeptidase N (EC 3.4.11.2)
2-Oxobutyrate oxidase, putative
TonB-dependent receptor; Outer membrane receptor for ferrienterochelin and colicins
TPR-repeat-containing protein
Cytosine deaminase (EC 3.5.4.1)
Pyridoxine 5'-phosphate oxidase, Rv1155
Sphingosine-1-phosphate lyase (EC 4.1.2.27) (SP-lyase) (SPL) (Sphingosine-1-phosphate aldolase)
2-keto-3-deoxy-D-arabino-heptulosonate-7- phosphate synthase I alpha (EC 2.5.1.54)
Peptidyl-prolyl cis-trans isomerase (EC 5.2.1.8)
L-proline glycine betaine ABC transport system permease protein ProW (TC 3.A.1.12.1)
glycine betaine/proline ABC transporter, periplasmic substrate-binding protein
Crossover junction endodeoxyribonuclease RuvC (EC 3.1.22.4)
Holliday junction DNA helicase RuvA
Holliday junction DNA helicase RuvB
S-adenosylmethionine:tRNA ribosyltransferase-isomerase (EC 5.-.-.-)
Chaperone protein DnaJ
HspR, transcriptional repressor of DnaK operon
Translation elongation factor G
Cell division protein FtsA
UDP-N-acetylenolpyruvoylglucosamine reductase (EC 1.3.1.98)
UDP-N-acetylmuramate--alanine ligase (EC 6.3.2.8)
Cell division protein FtsW
Phospho-N-acetylmuramoyl-pentapeptide- transferase (EC 2.7.8.13)
UDP-N-acetylmuramoyl-tripeptide--D-alanyl-D- alanine ligase (EC 6.3.2.10)
UDP-N-acetylmuramoylalanyl-D-glutamate--2,6- diaminopimelate ligase (EC 6.3.2.13)
RNA polymerase sigma factor RpoD
Scaffold protein for [4Fe-4S] cluster assembly ApbC, MRP-like
Phosphoribosylaminoimidazole carboxylase catalytic subunit (EC 4.1.1.21)
Type IV fimbrial biogenesis protein PilY1
Urease alpha subunit (EC 3.5.1.5)
Urease accessory protein UreG
heterocyst specific ABC-transporter, membrane fusion protein DevB homolog
Enoyl-[acyl-carrier-protein] reductase [FMN] (EC 1.3.1.9)
Transcriptional regulator
Anaerobic dehydrogenases, typically selenocysteine-containing
Branched-chain amino acid ABC transporter, amino acid-binding protein (TC 3.A.1.4.1)
Phosphomannomutase (EC 5.4.2.8)
SAM-dependent methyltransferases
Chalcone synthase (EC 2.3.1.74)
Transcription termination protein NusA
Type IV pilus biogenesis protein PilQ
Mannose-1-phosphate guanylyltransferase (GDP) (EC 2.7.7.22)
Undecaprenyl-diphosphatase (EC 3.6.1.27)
Tetraacyldisaccharide 4'-kinase (EC 2.7.1.130)
Lipid IVA 3-deoxy-D-manno-octulosonic acid transferase (EC 2.4.99.12) [often with (EC 2.4.99.13) also]
Lipid-A-disaccharide synthase (EC 2.4.1.182)
Acyl-[acyl-carrier-protein]--UDP-N- acetylglucosamine O-acyltransferase (EC 2.3.1.129)
3-hydroxyacyl-[acyl-carrier-protein] dehydratase, FabZ form (EC 4.2.1.59)
UDP-3-O-[3-hydroxymyristoyl] glucosamine N-acyltransferase (EC 2.3.1.191)
phosphoesterase, putative
Gamma-glutamyltranspeptidase (EC 2.3.2.2)
Ferric iron ABC transporter, permease protein
NmrA family protein
Pyruvate dehydrogenase E1 component (EC 1.2.4.1)
3-ketoacyl-CoA thiolase (EC 2.3.1.16)
Serine racemase (EC 5.1.1.18) @ L-serine dehydratase, (PLP)-dependent (EC 4.3.1.17) @ D-serine dehydratase (EC 4.3.1.18)
Glycerol uptake facilitator protein
4-hydroxy-tetrahydrodipicolinate synthase (EC 4.3.3.7)
Methylated-DNA--protein-cysteine methyltransferase (EC 2.1.1.63)
aminotransferase class-III
Ribonucleotide reductase of class II (coenzyme B12-dependent) (EC 1.17.4.1)
Heat shock protein 60 family chaperone GroEL
UDP-glucose 4-epimerase (EC 5.1.3.2)
Fructose-bisphosphate aldolase class I (EC 4.1.2.13)
DEAD-box ATP-dependent RNA helicase CshA (EC 3.6.4.13)
4-hydroxyphenylacetate 3-monooxygenase (EC 1.14.13.3)
Methionine aminopeptidase (EC 3.4.11.18)
Pyruvate, water dikinase( EC:2.7.9.2 )
Benzoate-CoA ligase (EC 6.2.1.25)
S-adenosylmethionine synthetase (EC 2.5.1.6)
Ammonium transporter
unknown protein
Metallo-beta-lactamase family protein, RNA-specific
Fructose ABC transporter, ATP-binding component FrcA
Fructose ABC transporter, permease component FrcC
Fructose ABC transporter, substrate-binding component FrcB
Branched-chain amino acid ABC transporter, periplasmic substrate- binding protein
Glutamate Aspartate transport system permease protein GltJ (TC 3.A.1.3.4)
Glutamate Aspartate periplasmic binding protein precursor GltI (TC 3.A.1.3.4)
Asparagine synthetase [glutamine-hydrolyzing] (EC 6.3.5.4)
ParD protein (antitoxin to ParE)
[NiFe] hydrogenase metallocenter assembly protein HypE
Sulfate adenylyltransferase subunit 2 (EC 2.7.7.4)
DNA ligase (ATP) (EC 6.5.1.1)
Tol-Pal system protein TolQ
Tol biopolymer transport system, TolR protein
tolB protein precursor, periplasmic protein involved in the tonb-independent uptake of group A colicins
Tol-Pal system beta propeller repeat protein TolB
Possible ABC transporter subunit
Branched-chain amino acid ABC transporter, ATP-binding protein
Exopolyphosphatase (EC 3.6.1.11)
Chromosome (plasmid) partitioning protein ParA
UDP-galactose-lipid carrier transferase (EC 2.-.-.-)
Alpha/beta hydrolase fold precursor
Probable Co/Zn/Cd efflux system membrane fusion protein
Glycolate dehydrogenase (EC 1.1.99.14), FAD-binding subunit GlcE
Glycolate dehydrogenase (EC 1.1.99.14), iron-sulfur subunit GlcF
Lipid A export ATP-binding/permease protein MsbA
Methionyl-tRNA synthetase-related protein
Glucose-1-phosphate cytidylyltransferase (EC 2.7.7.33)
tRNA-t(6)A37 methylthiotransferase
Patatin
Benzoate transport protein
Phenylpropionate dioxygenase and related ring-hydroxylating dioxygenases, large terminal subunit
ClpB protein
DnaJ-class molecular chaperone CbpA
Heat shock protein GrpE
Xylonate dehydratase (EC 4.2.1.82)
Threonine dehydratase biosynthetic (EC 4.3.1.19)
Guanine deaminase (EC 3.5.4.3)
Molybdopterin-guanine dinucleotide biosynthesis protein MobA
tungsten-containing formate dehydrogenase beta subunit
tungsten-containing formate dehydrogenase alpha subunit
Putative membrane-bound ClpP-class protease associated with aq_911
Putative stomatin/prohibitin-family membrane protease subunit aq_911
2-Keto-3-deoxy-D-manno-octulosonate-8-phosphate synthase (EC 2.5.1.55)
Glycosyltransferase
Cobalt-containing nitrile hydratase subunit alpha (EC 4.2.1.84)
Phenylalanyl-tRNA synthetase beta chain (EC 6.1.1.20)
Hemolysins and related proteins containing CBS domains
Serine hydroxymethyltransferase (EC 2.1.2.1) / H4MPt-dependent SHMT
Thioredoxin reductase (EC 1.8.1.9)
ATPase associated with various cellular activities, AAA_5
D-alanine--D-alanine ligase (EC 6.3.2.4)
POSSIBLE ACYL-COA DEHYDROGENASE FADE36
Chromosome initiation inhibitor
Topoisomerase IV subunit A (EC 5.99.1.-)
Topoisomerase IV subunit B (EC 5.99.1.-)
Seryl-tRNA synthetase (EC 6.1.1.11)
Adenylosuccinate lyase (EC 4.3.2.2)
Phosphoribosylformylglycinamidine synthase, glutamine amidotransferase subunit (EC 6.3.5.3)
2,3-bisphosphoglycerate-independent phosphoglycerate mutase (EC 5.4.2.12)
Cell division protein FtsH (EC 3.4.24.-)
L-malyl-CoA/beta-methylmalyl-CoA lyase (EC 4.1.3.-)
Dihydrolipoamide acetyltransferase component of pyruvate dehydrogenase complex (EC 2.3.1.12)
Pyruvate dehydrogenase E1 component beta subunit (EC 1.2.4.1)
Acetoin dehydrogenase E1 component alpha-subunit (EC 1.2.4.-)
putative amidohydrolase
Methionine ABC transporter ATP-binding protein
ABC-type transport system involved in resistance to organic solvents, auxiliary component
Carboxyvinyl-carboxyphosphonate phosphorylmutase (EC 2.7.8.23)
DNA recombination protein RmuC
O-acetylhomoserine sulfhydrylase (EC 2.5.1.49) / O-succinylhomoserine sulfhydrylase (EC 2.5.1.48)
KH domain RNA binding protein YlqC
Multimodular transpeptidase-transglycosylase (EC 2.4.1.129) (EC 3.4.-.-)
Uracil-DNA glycosylase, family 4
Protein YicC
Ribosomal large subunit pseudouridine synthase B (EC 4.2.1.70)
L-seryl-tRNA(Sec) selenium transferase (EC 2.9.1.1)
Selenocysteine-specific translation elongation factor
DNA polymerase III beta subunit (EC 2.7.7.7)
DNA recombination and repair protein RecF
DNA gyrase subunit B (EC 5.99.1.3)
DNA gyrase subunit A (EC 5.99.1.3)
2-methylaconitate racemase
Methylcrotonyl-CoA carboxylase carboxyl transferase subunit (EC 6.4.1.4)
Biotin carboxylase of acetyl-CoA carboxylase (EC 6.3.4.14) / Biotin carboxyl carrier protein of acetyl-CoA carboxylase
Glutamyl-tRNA synthetase (EC 6.1.1.17) @ Glutamyl-tRNA(Gln) synthetase (EC 6.1.1.24)
Ribonuclease Z (EC 3.1.26.11)
nitroreductase family protein
NAD synthetase (EC 6.3.1.5) / Glutamine amidotransferase chain of NAD synthetase
Translation elongation factor LepA
Hypothetical radical SAM family enzyme in heat shock gene cluster, similarity with CPO of BS HemN-type
Peptide chain release factor 2
Signal recognition particle receptor protein FtsY (=alpha subunit) (TC 3.A.5.1.1)
Ribonuclease III (EC 3.1.26.3)
Acyl carrier protein
Malonyl CoA-acyl carrier protein transacylase (EC 2.3.1.39)
Phosphate:acyl-ACP acyltransferase PlsX
HtrA protease/chaperone protein
Cytosol aminopeptidase PepA (EC 3.4.11.1)
Cytochrome c heme lyase subunit CcmF
ABC transporter involved in cytochrome c biogenesis, ATPase component CcmA
Cytochrome c-type biogenesis protein CcmC, putative heme lyase for CcmE
Methylmalonyl-CoA mutase (EC 5.4.99.2)
tRNA(Ile)-lysidine synthetase (EC 6.3.4.19)
Hypoxanthine-guanine phosphoribosyltransferase (EC 2.4.2.8)
Phosphoglucosamine mutase (EC 5.4.2.10)
NAD(P)HX epimerase / NAD(P)HX dehydratase
TsaE protein, required for threonylcarbamoyladenosine t(6)A37 formation in tRNA
Lipopolysaccharide ABC transporter, ATP-binding protein LptB
Helix-turn-helix motif
NADPH-dependent 7-cyano-7-deazaguanine reductase (EC 1.7.1.-)
AAA ATPase
arylmalonate decarboxylase
Extracellular ligand-binding receptor
HflC protein
Transporter
FIG188645: PAP/25A core domain:DNA polymerase, beta-like region
Neurosporene desaturase (EC 1.-.-.-)
2-oxoglutarate oxidoreductase, beta subunit (EC 1.2.7.3)
1-hydroxy-2-methyl-2-(E)-butenyl 4-diphosphate synthase (EC 1.17.7.1)
Ribonuclease HII (EC 3.1.26.4)
LSU ribosomal protein L19p
tRNA (Guanine37-N1) -methyltransferase (EC 2.1.1.31)
16S rRNA processing protein RimM
Signal recognition particle, subunit Ffh SRP54 (TC 3.A.5.1.1)
Ribulose-phosphate 3-epimerase (EC 5.1.3.1)
16S rRNA (cytosine(967)-C(5))-methyltransferase (EC 2.1.1.176)
Methionyl-tRNA formyltransferase (EC 2.1.2.9)
Peptide deformylase (EC 3.5.1.88)
ABC transporter, ATP-binding protein
Hypothetical protein (associated with DNA helicase - Rad25 homolog)
DNA helicase (Rad25 homolog)
putative exported protein
ABC-type tungstate transport system, permease protein
ABC-type tungstate transport system, periplasmic binding protein
Nicotinamidase (EC 3.5.1.19)
Isopentenyl-diphosphate Delta-isomerase (EC 5.3.3.2)
High-affinity leucine-specific transport system, periplasmic binding protein LivK (TC 3.A.1.4.1)
Probable RND efflux membrane fusion protein
Tryptophan synthase alpha chain (EC 4.2.1.20)
Tryptophan synthase beta chain (EC 4.2.1.20)
Nucleoside ABC transporter, permease protein 2
Nucleoside ABC transporter, periplasmic nucleoside-binding protein
Phosphoenolpyruvate carboxylase (EC 4.1.1.31)
Glutamine synthetase type I (EC 6.3.1.2)
Glutamate synthase [NADPH] large chain (EC 1.4.1.13)
Glutamate synthase [NADPH] putative GlxC chain (EC 1.4.1.13)
Glutamine amidotransferase protein GlxB (EC 2.4.2.-)
Fumarate reductase flavoprotein subunit (EC 1.3.99.1)
[NiFe] hydrogenase metallocenter assembly protein HypC
[NiFe] hydrogenase metallocenter assembly protein HypD
3-phenylpropionate dioxygenase alpha subunit (EC 1.14.1.-)
Hopanoid-associated RND transporter, HpnN
Thiaminase II (EC 3.5.99.2) involved in salvage of thiamin pyrimidine moiety, TenA subgroup with Cys in active site
Phosphoenolpyruvate carboxykinase [ATP] (EC 4.1.1.49)
Polysaccharide deacetylase
Anthranilate synthase, aminase component (EC 4.1.3.27) / Anthranilate synthase, amidotransferase component (EC 4.1.3.27)
Valyl-tRNA synthetase (EC 6.1.1.9)
ADP-ribose pyrophosphatase (EC 3.6.1.13)
Aldo-keto reductase
Nitric oxide reductase activation protein NorQ
Putative deoxyribonuclease similar to YcfH, type 3
Proline iminopeptidase (EC 3.4.11.5)
Adenosylhomocysteinase (EC 3.3.1.1)
Transcription antitermination protein NusG
LSU ribosomal protein L11p (L12e)
LSU ribosomal protein L1p (L10Ae)
LSU ribosomal protein L10p (P0)
LSU ribosomal protein L7/L12 (P1/P2)
RidA/YER057c/UK114 superfamily, group 6
ADP-heptose--lipooligosaccharide heptosyltransferase II (EC 2.4.1.-)
ADP-heptose synthase (EC 2.7.-.-) / D-glycero-beta-D-manno-heptose 7-phosphate kinase
Alanyl-tRNA synthetase (EC 6.1.1.7)
Deoxyhypusine synthase (EC 2.5.1.46)
Various polyols ABC transporter, periplasmic substrate-binding protein
Chaperone protein HtpG
Sulfite dehydrogenase cytochrome subunit SoxD
Sulfur oxidation molybdopterin C protein
Sulfur oxidation protein SoxY
N-acetylmuramoyl-L-alanine amidase (EC 3.5.1.28)
Inner membrane protein CreD-like protein
Dihydroorotase (EC 3.5.2.3)
Aspartate carbamoyltransferase (EC 2.1.3.2)
Uracil phosphoribosyltransferase (EC 2.4.2.9) / Pyrimidine operon regulatory protein PyrR
Survival protein SurA precursor (Peptidyl-prolyl cis-trans isomerase SurA) (EC 5.2.1.8)
Transcription-repair coupling factor
ABC-type multidrug transport system, ATPase component
Coenzyme PQQ synthesis protein E
Coenzyme PQQ synthesis protein B
Dihydrolipoamide dehydrogenase of pyruvate dehydrogenase complex (EC 1.8.1.4)
GTP-binding protein HflX
rRNA small subunit methyltransferase I
tRNA (adenine37-N(6))-methyltransferase TrmN6 (EC 2.1.1.223)
UPF0225 protein YchJ
Transcriptional regulator, ArsR family
Probable glutathione S-transferase-related transmembrane protein (EC 2.5.1.18)
Thiamine-monophosphate kinase (EC 2.7.4.16)
Leucyl-tRNA synthetase (EC 6.1.1.4)
L-fuconolactone hydrolase
YebG, DNA damage-inducible gene in SOS regulon, expressed in stationary phase
Nicotinamidase/isochorismatase family protein
ATP-dependent DNA helicase UvrD/PcrA
Aspartyl-tRNA(Asn) amidotransferase subunit C (EC 6.3.5.6) @ Glutamyl-tRNA(Gln) amidotransferase subunit C (EC 6.3.5.7)
DNA polymerase I (EC 2.7.7.7)
Glycine reductase component B beta subunit (EC 1.21.4.2) / Glycine reductase component B alpha subunit (EC 1.21.4.2)
Glycine reductase component B gamma subunit (EC 1.21.4.2) @ selenocysteine-containing
Formaldehyde dehydrogenase MscR, NAD/mycothiol-dependent (EC 1.2.1.66) / S-nitrosomycothiol reductase MscR
Glucosyl-3-phosphoglycerate synthase (EC 2.4.1.266)
Carbon monoxide dehydrogenase small chain (EC 1.2.99.2)
Endonuclease III (EC 4.2.99.18)
Transcription elongation factor
Salicylate hydroxylase (EC 1.14.13.1)
Selenoprotein O and cysteine-containing homologs
Peptidase B (EC 3.4.11.23)
luciferase family protein
Hypothetical protein COG2043
Gentisate 1,2-dioxygenase (EC 1.13.11.4)
PlcB, ORFX, ORFP, ORFB, ORFA, ldh gene
Luciferase
probable iron binding protein from the HesB_IscA_SufA family
NADH ubiquinone oxidoreductase chain A (EC 1.6.5.3)
NADH-ubiquinone oxidoreductase chain H (EC 1.6.5.3)
NADH-ubiquinone oxidoreductase chain I (EC 1.6.5.3)
Cysteine desulfurase (EC 2.8.1.7)
Hydroxymethylpyrimidine phosphate kinase ThiD (EC 2.7.4.7)
GTP-binding and nucleic acid-binding protein YchF
Formyl-coenzyme A transferase (EC 2.8.3.16)
Gamma-glutamyl phosphate reductase (EC 1.2.1.41)
Zn-dependent protease with chaperone function
Glutamate synthase [NADPH] small chain (EC 1.4.1.13)
Biosynthetic Aromatic amino acid aminotransferase alpha (EC 2.6.1.57) @ Aspartate aminotransferase (EC 2.6.1.1)
Formate--tetrahydrofolate ligase (EC 6.3.4.3)
Lead, cadmium, zinc and mercury transporting ATPase (EC 3.6.3.3) (EC 3.6.3.5); Copper-translocating P-type ATPase (EC 3.6.3.4)
tRNA nucleotidyltransferase (EC 2.7.7.21) (EC 2.7.7.25)
Branched-chain amino acid aminotransferase (EC 2.6.1.42)
Muramoyltetrapeptide carboxypeptidase (EC 3.4.17.13)
Beta-lactamase class C and other penicillin binding proteins
UDP-N-acetylmuramate:L-alanyl-gamma-D-glutamyl- meso-diaminopimelate ligase (EC 6.3.2.-)
Hypothetical protein YaeJ with similarity to translation release factor
High-affinity choline uptake protein BetT
Aspartate-semialdehyde dehydrogenase (EC 1.2.1.11)
FIG007317: Chromosome segregation protein SMC-like
TsaC protein (YrdC domain) required for threonylcarbamoyladenosine t(6)A37 modification in tRNA
Glycosyltransferase MshA involved in mycothiol biosynthesis (EC 2.4.1.-)
UDP-N-acetylglucosamine 2-epimerase (EC 5.1.3.14)
Glycosyl transferase, group 1
Metal-dependent hydrolase YbeY, involved in rRNA and/or ribosome maturation and assembly
MoxR-like ATPase in aerotolerance operon
Glutamine cyclotransferase
L-threonine 3-O-phosphate decarboxylase (EC 4.1.1.81)
Adenosylcobinamide kinase (EC 2.7.1.156) / Adenosylcobinamide-phosphate guanylyltransferase (EC 2.7.7.62)
Nicotinate-nucleotide--dimethylbenzimidazole phosphoribosyltransferase (EC 2.4.2.21)
Cob(I)alamin adenosyltransferase (EC 2.5.1.17) @ Cob(I)alamin adenosyltransferase (EC 2.5.1.17), clustered with cobalamin synthesis
Agmatine deiminase (EC 3.5.3.12)
N-carbamoylputrescine amidase (EC 3.5.1.53)
BEC protein
ATP-dependent protease La (EC 3.4.21.53) Type II
UPF0256 protein SAV5428
Putative regulatory protein, contains AAA+ NTPase domain and putative R3H ssDNA-binding domain
Transcriptional regulator, TetR family
Acriflavin resistance protein
Phosphoribosylformylglycinamidine cyclo-ligase (EC 6.3.3.1)
Superoxide dismutase [Mn] (EC 1.15.1.1); Superoxide dismutase [Fe] (EC 1.15.1.1); Superoxide dismutase ChrC
Enoyl-[acyl-carrier-protein] reductase [NADH] (EC 1.3.1.9)
Integration host factor beta subunit
tRNA dimethylallyltransferase (EC 2.5.1.75)
Prolipoprotein diacylglyceryl transferase (EC 2.4.99.-)
Thiamin-phosphate pyrophosphorylase (EC 2.5.1.3)
DNA translocase FtsK
4-hydroxy-tetrahydrodipicolinate reductase (EC 1.17.1.8)
MotA/TolQ/ExbB proton channel family protein
Biopolymer transport protein ExbD/TolR
Phosphoglycerate kinase (EC 2.7.2.3)
Triosephosphate isomerase (EC 5.3.1.1)
Preprotein translocase subunit SecG (TC 3.A.5.1.1)
tRNA uridine 5-carboxymethylaminomethyl modification enzyme GidA
GTPase and tRNA-U34 5-formylation enzyme TrmE
Inner membrane protein translocase component YidC, long form
4-hydroxy-3-methylbut-2-enyl diphosphate reductase (EC 1.17.1.2)
Glutaminase (EC 3.5.1.2)
ATP-dependent DNA helicase RecQ
Sodium-transporting ATPase subunit Q
Sodium-transporting ATPase subunit B
Sodium-transporting ATPase subunit E
Sodium-transporting ATPase subunit F
ATP synthase alpha chain (EC 3.6.3.14)
Cytochrome c oxidase subunit CcoO (EC 1.9.3.1)
Cytochrome c oxidase subunit CcoN (EC 1.9.3.1)
cytochrome c family protein, putative
Isoquinoline 1-oxidoreductase alpha subunit (EC 1.3.99.16)
branched-chain amino acid ABC transporter, permease protein
branched-chain amino acid ABC transporter, periplasmic amino acid-binding protein
2-isopropylmalate synthase (EC 2.3.3.13)
Predicted L-lactate dehydrogenase, Fe-S oxidoreductase subunit YkgE
Predicted L-lactate dehydrogenase, Iron-sulfur cluster-binding subunit YkgF
DUF1432 domain-containing protein
NOHBY730; no homolog in Saccharomyces cerevisiae
Oligopeptide transport system permease protein OppC (TC 3.A.1.5.1)
Putative Dimethylglycine oxidase
FIG038648: MoaD and/or ThiS families
4-diphosphocytidyl-2-C-methyl-D-erythritol kinase (EC 2.7.1.148)
1-acyl-sn-glycerol-3-phosphate acyltransferase (EC 2.3.1.51)
Prolyl-tRNA synthetase (EC 6.1.1.15), bacterial type
Phage shock protein A
Psp operon transcriptional activator
4'-phosphopantetheinyl transferase (EC 2.7.8.-)
MaoC domain protein dehydratase
DNA-directed RNA polymerase beta' subunit (EC 2.7.7.6)
SSU ribosomal protein S12p (S23e)
Coenzyme F420-dependent N5,N10-methylene tetrahydromethanopterin reductase and related flavin-dependent oxidoreductases; sulfonate monooxygenase
Intramembrane protease RasP/YluC, implicated in cell division based on FtsL cleavage
COG3866 Pectate lyase
Phytochrome, two-component sensor histidine kinase (EC 2.7.3.-)
Ferredoxin reductase
Quinolinate phosphoribosyltransferase [decarboxylating] (EC 2.4.2.19)
Membrane-associated protein containing RNA-binding TRAM domain and ribonuclease PIN-domain, YacL B.subtilis ortholog
2-C-methyl-D-erythritol 4-phosphate cytidylyltransferase (EC 2.7.7.60)
23S rRNA (guanosine(2251)-2'-O)-methyltransferase (EC 2.1.1.185)
Tryptophanyl-tRNA synthetase (EC 6.1.1.2)
Oligopeptide transport system permease protein OppB (TC 3.A.1.5.1)
Protein-L-isoaspartate O-methyltransferase (EC 2.1.1.77)
nucleotidyltransferase family protein
Uptake hydrogenase large subunit (EC 1.12.99.6)
Uracil-DNA glycosylase, family 5
RNase R-related protein
5,10-methylenetetrahydrofolate reductase (EC 1.5.1.20)
Carbon monoxide dehydrogenase medium chain (EC 1.2.99.2)
Xaa-Pro aminopeptidase (EC 3.4.11.9)
Ribosomal RNA large subunit methyltransferase N (EC 2.1.1.-)
Phosphopantetheine adenylyltransferase (EC 2.7.7.3)
Nucleoside diphosphate kinase (EC 2.7.4.6)
Succinyl-CoA ligase [ADP-forming] alpha chain (EC 6.2.1.5)
Succinyl-CoA ligase [ADP-forming] beta chain (EC 6.2.1.5)
Dihydroorotate dehydrogenase, catalytic subunit (EC 1.3.3.1)
Carbamoyl-phosphate synthase large chain (EC 6.3.5.5)
Carbamoyl-phosphate synthase small chain (EC 6.3.5.5)
Adenylate kinase (EC 2.7.4.3)
LSU ribosomal protein L15p (L27Ae)
LSU ribosomal protein L30p (L7e)
SSU ribosomal protein S5p (S2e)
LSU ribosomal protein L18p (L5e)
LSU ribosomal protein L6p (L9e)
SSU ribosomal protein S8p (S15Ae)
LSU ribosomal protein L5p (L11e)
LSU ribosomal protein L24p (L26e)
LSU ribosomal protein L14p (L23e)
SSU ribosomal protein S17p (S11e)
LSU ribosomal protein L29p (L35e)
LSU ribosomal protein L16p (L10e)
SSU ribosomal protein S3p (S3e)
3',5'-cyclic-nucleotide phosphodiesterase (EC 3.1.4.17)
probable Zinc-binding dehydrogenase
Dipeptidyl anminopeptidase
Translation elongation factor P
D-aminopeptidase dipeptide-binding protein DppA (EC 3.4.11.-)
Leucine dehydrogenase (EC 1.4.1.9)
Histidine ammonia-lyase (EC 4.3.1.3)
L-arabonate dehydratase (EC 4.2.1.25)
UDP-N-acetylglucosamine--N-acetylmuramyl- (pentapeptide) pyrophosphoryl-undecaprenol N-acetylglucosamine transferase (EC 2.4.1.227)
Phosphopantothenoylcysteine decarboxylase (EC 4.1.1.36) / Phosphopantothenoylcysteine synthetase (EC 6.3.2.5)
P-hydroxybenzoate hydroxylase (EC 1.14.13.2)
Putative diheme cytochrome c-553
LSU ribosomal protein L21p
LSU ribosomal protein L27p
GTP-binding protein Obg
Glutamate 5-kinase (EC 2.7.2.11) / RNA-binding C-terminal domain PUA
Amidophosphoribosyltransferase (EC 2.4.2.14)
Pyridoxamine 5'-phosphate oxidase (EC 1.4.3.5)
Ferric iron ABC transporter, iron-binding protein
Transcriptional regulator, GntR family
1D-myo-inositol 2-acetamido-2-deoxy-alpha-D-glucopyranoside deacetylase (EC 3.5.1.103)
Beta-ketoadipate enol-lactone hydrolase (EC 3.1.1.24)
PhnG protein
PhnH protein
PhnJ protein
Phosphonates transport ATP-binding protein PhnK
Phosphonates transport ATP-binding protein PhnL
Aminopeptidase
Response regulator containing CheY-like receiver, AAA-type ATPase, and DNA-binding domains
Ubiquinone/menaquinone biosynthesis methyltransferase UbiE (EC 2.1.1.-)
Naphthoate synthase (EC 4.1.3.36)
Dihydrodipicolinate synthase family
Pentapeptide repeat family protein
Methanol dehydrogenase large subunit protein (EC 1.1.99.8)
Hydroxymethylpyrimidine ABC transporter, ATPase component
Hydroxymethylpyrimidine ABC transporter, transmembrane component
Uricase (urate oxidase) (EC 1.7.3.3)
Phosphoribosylaminoimidazole-succinocarboxamide synthase (EC 6.3.2.6)
Homoserine O-acetyltransferase (EC 2.3.1.31)
RNA polymerase associated protein RapA (EC 3.6.1.-)
protein of unknown function DUF330
Glycerol-3-phosphate ABC transporter, ATP-binding protein UgpC (TC 3.A.1.1.3)
Ribose 5-phosphate isomerase B (EC 5.3.1.6)
Glutamyl-tRNA(Gln) amidotransferase subunit A-like protein
MoxR protein
Starvation sensing protein RspA
Transcriptional regulator, GntR family domain / Aspartate aminotransferase (EC 2.6.1.1)
Lactyl (2) diphospho-(5')guanosine:7,8-didemethyl-8-hydroxy-5- deazariboflavin 2-phospho-L-lactate transferase
Coenzyme F420-0:L-glutamate ligase (EC 6.3.2.31) @ F420-1:L-glutamate ligase (EC 6.3.2.34)
TRAP-type uncharacterized transport system, fused permease component
TRAP transporter solute receptor, TAXI family precursor
SAM-dependent methyltransferase DSY4148 (UbiE paralog)
Quinone oxidoreductase (EC 1.6.5.5)
UTP--glucose-1-phosphate uridylyltransferase (EC 2.7.7.9)
Putative deoxyribonuclease YcfH
PDZ domain
Rod shape-determining protein MreB
Mycothiol S-conjugate amidase Mca
N-acetylglucosamine-1-phosphate uridyltransferase (EC 2.7.7.23) / Glucosamine-1-phosphate N-acetyltransferase (EC 2.3.1.157)
Amidase family protein bll0246
Protein-N(5)-glutamine methyltransferase PrmC, methylates polypeptide chain release factors RF1 and RF2
Peptide chain release factor 1
LSU ribosomal protein L31p @ LSU ribosomal protein L31p, zinc-dependent
Transcription termination factor Rho
Cell division protein FtsI [Peptidoglycan synthetase] (EC 2.4.1.129)
ATP-dependent RNA helicase, DEAD/DEAH box family
Cobalt-containing nitrile hydratase subunit beta (EC 4.2.1.84)
Possible pyrimidine-degrading protein DUF1688
Phosphate regulon sensor protein PhoR (SphS) (EC 2.7.13.3)
Phosphate regulon transcriptional regulatory protein PhoB (SphR)
Protease IV (EC 3.4.21.-)
Urocanate hydratase (EC 4.2.1.49)
Ribosomal protein S12p Asp88 (E. coli) methylthiotransferase
Asparaginyl-tRNA synthetase (EC 6.1.1.22)
Fructose-1,6-bisphosphatase, type I (EC 3.1.3.11)
NADH-ubiquinone oxidoreductase chain D (EC 1.6.5.3)
NADH-ubiquinone oxidoreductase chain C (EC 1.6.5.3)
Exodeoxyribonuclease VII large subunit (EC 3.1.11.6)
(2E,6E)-farnesyl diphosphate synthase (EC 2.5.1.10)
1-deoxy-D-xylulose 5-phosphate synthase (EC 2.2.1.7)
RNA binding methyltransferase FtsJ like
Isocitrate dehydrogenase [NADP] (EC 1.1.1.42); Monomeric isocitrate dehydrogenase [NADP] (EC 1.1.1.42)
NAD kinase (EC 2.7.1.23)
PaaD-like protein (DUF59) involved in Fe-S cluster assembly
Ferredoxin, 2Fe-2S
Iron-sulfur cluster assembly protein SufD
Iron-sulfur cluster assembly protein SufB
Iron-sulfur cluster assembly ATPase protein SufC
Dihydrolipoamide dehydrogenase (EC 1.8.1.4)
Molybdopterin binding motif, CinA N-terminal domain / C-terminal domain of CinA type E
Sulfopyruvate decarboxylase - alpha subunit (EC 4.1.1.79)
FKBP-type peptidyl-prolyl cis-trans isomerase SlyD (EC 5.2.1.8)
mandelate racemase/muconate lactonizing enzyme family protein
Carbon storage regulator
Phosphoribosylanthranilate isomerase (EC 5.3.1.24)
Indole-3-glycerol phosphate synthase (EC 4.1.1.48)
Transcription termination protein NusB
Diaminohydroxyphosphoribosylaminopyrimidine deaminase (EC 3.5.4.26) / 5-amino-6-(5-phosphoribosylamino)uracil reductase (EC 1.1.1.193)
GCN5-related N-acetyltransferase
Oxalyl-CoA decarboxylase (EC 4.1.1.8)
Protein-export membrane protein SecD (TC 3.A.5.1.1)
Preprotein translocase subunit YajC (TC 3.A.5.1.1)
tRNA-guanine transglycosylase (EC 2.4.2.29)
Alanine racemase (EC 5.1.1.1)
Replicative DNA helicase (DnaB) (EC 3.6.4.12)
LSU ribosomal protein L9p
SSU ribosomal protein S18p @ SSU ribosomal protein S18p, zinc-dependent
SSU ribosomal protein S6p
Pyrophosphate-energized proton pump (EC 3.6.1.1)
Ribose-phosphate pyrophosphokinase (EC 2.7.6.1)
Succinate dehydrogenase iron-sulfur protein (EC 1.3.99.1)
Succinate dehydrogenase flavoprotein subunit (EC 1.3.99.1)
Malate dehydrogenase (EC 1.1.1.37)
NADP-dependent malic enzyme (EC 1.1.1.40)
Dehydrogenases with different specificities (related to short-chain alcohol dehydrogenases)
VapC toxin protein
Probable transmembrane protein
Phosphoenolpyruvate synthase (EC 2.7.9.2)
3-isopropylmalate dehydratase large subunit (EC 4.2.1.33)
3-isopropylmalate dehydratase small subunit (EC 4.2.1.33)
Ribosomal protein L11 methyltransferase (EC 2.1.1.-)
Heat-inducible transcription repressor HrcA
FIG002344: Hydrolase (HAD superfamily)
LSU ribosomal protein L20p
LSU ribosomal protein L35p
Translation initiation factor 3
Aconitate hydratase (EC 4.2.1.3)
Sorbitol dehydrogenase (EC 1.1.1.14)
Phytoene synthase (EC 2.5.1.32)
Radical SAM protein required for addition of adenosine to hopane skeleton, HpnH
Hypothetical protein YggS, proline synthase co-transcribed bacterial homolog PROSC
Pyrroline-5-carboxylate reductase (EC 1.5.1.2)
NAD(FAD)-utilizing dehydrogenase, sll0175 homolog
Cell division inhibitor
tRNA dihydrouridine synthase B (EC 1.-.-.-)
DNA topoisomerase III (EC 5.99.1.2)
Sulfate permease
Protein YidD
Queuosine Biosynthesis QueC ATPase
Aspartokinase (EC 2.7.2.4)
Arginyl-tRNA synthetase (EC 6.1.1.19)
Phosphosulfolactate synthase (EC 4.4.1.19)
Aerobic glycerol-3-phosphate dehydrogenase (EC 1.1.5.3)
Large subunit naph/bph dioxygenase
4-hydroxyphenylpyruvate dioxygenase (EC 1.13.11.27)
Protein serine/threonine phosphatase PrpC, regulation of stationary phase
UDP-2-acetamido-3-amino-2,3-dideoxy-D- glucuronic acid acetyltransferase
oxidoreductase, Gfo/Idh/MocA family/transferase hexapeptide repeat protein
Histidyl-tRNA synthetase (EC 6.1.1.21)
salicylate esterase
alkyl sulfatase (EC 3.1.6.-)
ATP-dependent Clp protease proteolytic subunit (EC 3.4.21.92)
Glycosyl hydrolase, BNR repeat precursor
Allantoin racemase (EC 5.1.99.3)
DNA-binding response regulator
Putative virion core protein (lumpy skin disease virus)
Hydroxypyruvate isomerase (EC 5.3.1.22)
Carboxylesterase, type B
XisI
Uracil phosphoribosyltransferase (EC 2.4.2.9)
Protein of unknown function DUF820
NADH pyrophosphatase (EC 3.6.1.22)
putative periplasmic protein kinase ArgK and related GTPases of G3E family
B12 binding domain of Methylmalonyl-CoA mutase (EC 5.4.99.2)
Helicase PriA essential for oriC/DnaA-independent DNA replication
High-affnity carbon uptake protein Hat/HatR
HflK protein
Undecaprenyl diphosphate synthase (EC 2.5.1.31)
Histidinol-phosphate aminotransferase (EC 2.6.1.9) @ Aromatic-amino-acid aminotransferase (EC 2.6.1.57)
Uncharacterized iron-regulated protein
Magnesium and cobalt transport protein CorA
Haloacid dehalogenase, type II (EC 3.8.1.2)
Coenzyme F420-dependent N5,N10-methylene tetrahydromethanopterin reductase and related flavin-dependent oxidoreductases
putative molybdenum containing oxidoreductase
3-deoxy-manno-octulosonate cytidylyltransferase (EC 2.7.7.38)
Antibiotic biosynthesis monooxygenase
Indolepyruvate ferredoxin oxidoreductase, alpha and beta subunits
3-oxoacyl-[acyl-carrier-protein] synthase, KASIII (EC 2.3.1.180)
Uroporphyrinogen III decarboxylase (EC 4.1.1.37)
tRNA dihydrouridine synthase A
ABC1 family protein
UDP-N-acetylglucosamine 1-carboxyvinyltransferase (EC 2.5.1.7)
Uncharacterized protein SCO3165
tRNA (cytidine(34)-2'-O)-methyltransferase (EC 2.1.1.207)
tRNA:Cm32/Um32 methyltransferase
RNA methyltransferase, TrmA family
FIG092679: Fe-S oxidoreductase
Xanthine and CO dehydrogenases maturation factor, XdhC/CoxF family
Lipoate synthase
Benzoylformate decarboxylase (EC 4.1.1.7)
Predicted signal transduction protein
Radical SAM domain protein
Large extracellular alpha-helical protein
