# Supplementary material for: New Genomic Insights into “Entotheonella” Symbionts in Theonella swinhoei: Mixotrophy, Anaerobic Adaptation, Resilience, and Interaction
Source: Front Microbiol. 2016 Aug 25;7:1333. doi: 10.3389/fmicb.2016.01333 (PMC4996862; doi:10.3389/fmicb.2016.01333)
Supplement: Supplementary file 4 [file Data_Sheet_3.XLSX]

## Sheet: TSY1
Permease of the drug/metabolite transporter (DMT) superfamily
polyketide synthase of type I
Malonyl CoA-acyl carrier protein transacylase (EC 2.3.1.39)
Serine/threonine protein kinase (EC 2.7.11.1)
putative regulatory protein, FmdB family
Iron-sulfur cluster-binding protein
CmaB
Imidazolonepropionase (EC 3.5.2.7)
Coenzyme F420-dependent oxidoreductase
Ribonuclease P protein component (EC 3.1.26.5)
Hydroxyacylglutathione hydrolase (EC 3.1.2.6)
transposase
Mrr restriction system protein
Polysaccharide biosynthesis protein WlaX
Dipeptide-binding ABC transporter, periplasmic substrate-binding component (TC 3.A.1.5.2)
Aspartyl-tRNA synthetase (EC 6.1.1.12) @ Aspartyl-tRNA(Asn) synthetase (EC 6.1.1.23)
L-lactate dehydrogenase (EC 1.1.2.3)
Transcriptional regulator, GntR family domain / Aspartate aminotransferase (EC 2.6.1.1)
Uncharacterized protein YidR
D-3-phosphoglycerate dehydrogenase (EC 1.1.1.95)
ATP-binding protein p271
Tn552 transposase
Mobile element protein
Phage tail length tape-measure protein
Phage baseplate assembly protein
Baseplate assembly protein J
SNF2 related domain:DEAD/DEAH box helicase:Helicase C-termina...
Phage tail fibers
Probable acyl-CoA dehydrogenase fadE35 (EC 1.3.99.-)
Transcriptional regulator, IclR family
PQQ-dependent oxidoreductase, gdhB family
Putative metal chaperone, involved in Zn homeostasis, GTPase of COG0523 family
MFS permease
Long-chain-fatty-acid--CoA ligase (EC 6.2.1.3)
Beta-ketoadipate enol-lactone hydrolase (EC 3.1.1.24)
High-affnity carbon uptake protein Hat/HatR
Muconate cycloisomerase (EC 5.5.1.1)
3-hydroxyacyl-CoA dehydrogenase (EC 1.1.1.35)
1-acyl-sn-glycerol-3-phosphate acyltransferase (EC 2.3.1.51)
Protein export cytoplasm protein SecA ATPase RNA helicase (TC 3.A.5.1.1)
abortive infection protein, putative
2-amino-3-carboxymuconate-6-semialdehyde decarboxylase (EC 4.1.1.45)
putative 6-aminohexanoate-dimer hydrolase
Probable polyketide cyclase
N-acetyl-1-D-myo-inosityl-2-amino-2-deoxy-alpha- D-glucopyranoside deacetylase MshB
Antibiotic biosynthesis monooxygenase
Thiolase
Oligopeptide ABC transporter, periplasmic oligopeptide-binding protein OppA (TC 3.A.1.5.1)
AAA ATPase, central region
Mll9366 protein
probable deca-heme c-type cytochrome
Non-ribosomal peptide synthetase modules and related proteins
Alkaline phosphatase (EC 3.1.3.1)
Maebl
transposase IS4 family protein
Chaperone protein DnaK
Copper metallochaperone, bacterial analog of Cox17 protein
pentapeptide repeat family protein
Putative hemagglutinin-related protein
3-ketoacyl-CoA thiolase (EC 2.3.1.16) @ Acetyl-CoA acetyltransferase (EC 2.3.1.9)
Histone acetyltransferase HPA2 and related acetyltransferases
Copper binding protein, plastocyanin/azurin family
UDP-glucose 4-epimerase (EC 5.1.3.2)
Malonyl CoA-acyl carrier protein transacylase (EC 2.3.1.39); Enoyl-[acyl-carrier-protein] reductase [FMN] (EC 1.3.1.9)
3-oxoacyl-[acyl-carrier-protein] synthase (EC 2.3.1.41)
Methylglutaconyl-CoA hydratase (EC 4.2.1.18)
Conjugative transfer protein TrbI
Conjugative transfer protein TrbG
Conjugative transfer protein TrbF
Coupling protein VirD4, ATPase required for T-DNA transfer
DNA topoisomerase III (EC 5.99.1.2)
Conjugal transfer protein TraB
IncP-type DNA transfer primase TraC
DNA-directed RNA polymerase alpha subunit (EC 2.7.7.6)
regulatory protein CII
Flagellar synthesis regulator FleN
diguanylate cyclase/phosphodiesterase (GGDEF & EAL domains) with PAS/PAC sensor(s)
Aminomethyltransferase (EC 2.1.2.10)
Tungsten-containing aldehyde:ferredoxin oxidoreductase (EC 1.2.7.5)
HicB
Xanthine dehydrogenase, molybdenum binding subunit (EC 1.17.1.4)
putative bumetanide-sensitive Na-K-Cl
Probable protease htpX homolog (EC 3.4.24.-)
Paraquat-inducible protein B
Putative methyltransferase (EC 2.1.1.72)
ParA family protein
Retron-type RNA-directed DNA polymerase (EC 2.7.7.49)
Translation elongation factor Tu
zinc finger, SWIM-type
SSU ribosomal protein S7p (S5e)
Cytosine deaminase (EC 3.5.4.1)
Phage tail fiber protein
Polyketide synthase type I
Alpha-ketoglutarate-dependent taurine dioxygenase (EC 1.14.11.17)
3-oxoacyl-[acyl-carrier-protein] synthase, KASIII (EC 2.3.1.180)
Chromate transport protein ChrA
similar to NrfA-putative nitrite reduction protein
Adenylate cyclase (EC 4.6.1.1)
Larval mesenchyme specific protein
MbtH-like protein
Siderophore biosynthesis non-ribosomal peptide synthetase modules
resolvase
polyketide synthase
plasmid partitioning protein
Formate dehydrogenase-O, major subunit (EC 1.2.1.2)
Quinone oxidoreductase (EC 1.6.5.5)
Peroxidase (EC 1.11.1.7)
Lysine-epsilon oxidase (EC 1.4.3.20) antimicrobial protein LodA
FIG001454: Transglutaminase-like enzymes, putative cysteine proteases
integrase
ADP-heptose--lipooligosaccharide heptosyltransferase II (EC 2.4.1.-)
Inositol-1-monophosphatase (EC 3.1.3.25)
Hydrolase, alpha/beta fold family functionally coupled to Phosphoribulokinase
Cytochrome c4
Rhodanese-related sulfurtransferases
Non-ribosomal peptide synthetase
Tryptophan 2-monooxygenase (EC 1.13.12.3)
Error-prone, lesion bypass DNA polymerase V (UmuC)
Error-prone repair protein UmuD
Chromosome (plasmid) partitioning protein ParA
Chromosome (plasmid) partitioning protein ParB / Stage 0 sporulation protein J
3-polyprenyl-4-hydroxybenzoate carboxy-lyase (EC 4.1.1.-)
4-hydroxyphenylacetate 3-monooxygenase (EC 1.14.13.3)
phage-related regulatory protein cII
putative transcriptional regulator
Lanthionine biosynthesis protein LanM
RelE/StbE replicon stabilization toxin
Acyl-phosphate:glycerol-3-phosphate O-acyltransferase PlsY
Glycerol-3-phosphate cytidylyltransferase (EC 2.7.7.39)
Protein-N(5)-glutamine methyltransferase PrmC, methylates polypeptide chain release factors RF1 and RF2
NADH dehydrogenase (EC 1.6.99.3)
putative exported protein
HNH endonuclease family protein
Uncharacterized protein DUF547
RecD-like DNA helicase YrrC
Flagellar hook-length control protein FliK
Altronate dehydratase (EC 4.2.1.7)
ATP synthase delta chain (EC 3.6.3.14)
Hydroxymethylglutaryl-CoA synthase (EC 2.3.3.10)
FIG045374: Type II restriction enzyme, methylase subunit YeeA
TnpA transposase
Acetyltransferase, GNAT family
glycine-rich protein
Haloacid dehalogenase, type II
oxidoreductase-like
RfbJ protein
Inner membrane protein YrbG, predicted calcium/sodium:proton antiporter
Integrase catalytic region
Paraquat-inducible protein A
Glycerol-3-phosphate ABC transporter, periplasmic glycerol-3-phosphate-binding protein (TC 3.A.1.1.3)
Tricarboxylate transport protein TctC
regulatory protein
Thiosulfate sulfurtransferase, rhodanese (EC 2.8.1.1)
DNA primase (EC 2.7.7.-)
F420-dependent N(5),N(10)-methylenetetrahydromethanopterin reductase (EC 1.5.99.11)
Transcriptional regulator, AsnC family
5-methyltetrahydropteroyltriglutamate-- homocysteine methyltransferase (EC 2.1.1.14)
sugar ABC transport system, permease protein
Sugar ABC transporter, periplasmic sugar-binding protein
probable DNA methylase
serine/threonine kinase
Circadian input kinase A
NADH-ubiquinone oxidoreductase chain M (EC 1.6.5.3)

## Sheet: TSY2
ATPase, AAA family
Multiple polyol-specific dehydrogenase (EC 1.1.1.-)
Putative ATP binding protein SugR
Asparagine synthetase [glutamine-hydrolyzing] (EC 6.3.5.4)
CRISPR-associated helicase Cas3
High-affnity carbon uptake protein Hat/HatR
Argininosuccinate lyase (EC 4.3.2.1)
Phage tail sheath protein FI
Alkane-1 monooxygenase (EC 1.14.15.3)
macrocin-O-methyltransferase domain protein
Mobile element protein
Lipoprotein, putative
transposase
Universal stress protein family
5,10-methylenetetrahydrofolate reductase (EC 1.5.1.20)
Arylsulfatase (EC 3.1.6.1)
dTDP-4-dehydrorhamnose 3,5-epimerase (EC 5.1.3.13)
1,4-alpha-glucan (glycogen) branching enzyme, GH-13-type (EC 2.4.1.18)
Malonyl CoA-acyl carrier protein transacylase (EC 2.3.1.39)
putative two component response regulator
Arsenate reductase (EC 1.20.4.1)
Death on curing protein, Doc toxin
Lead, cadmium, zinc and mercury transporting ATPase (EC 3.6.3.3) (EC 3.6.3.5); Copper-translocating P-type ATPase (EC 3.6.3.4)
ABC transporter ATP-binding protein
Sulfur oxidation protein SoxB
Low molecular weight protein tyrosine phosphatase (EC 3.1.3.48)
ATP-grasp enzyme-like protein
4-hydroxyphenylacetate 3-monooxygenase (EC 1.14.13.3)
Secretion activator protein
Phosphatidylserine decarboxylase (EC 4.1.1.65)
Pyridoxamine 5'-phosphate oxidase-related, FMN-binding
unknown protein
Uncharacterized methyltransferase Pcryo_1403
COG1032: Fe-S oxidoreductase
GPW/gp25 family protein
TRAP-type C4-dicarboxylate transport system, periplasmic component
Rhodanese-related sulfurtransferase
Vanillate O-demethylase oxygenase subunit (EC 1.14.13.82)
Succinate dehydrogenase flavoprotein subunit (EC 1.3.99.1)
oxidoreductase-like
Cell division protein FtsH (EC 3.4.24.-)
Xanthine dehydrogenase, molybdenum binding subunit (EC 1.17.1.4)
VgrG protein
Aldehyde dehydrogenase (EC 1.2.1.3)
Conserved domain protein
LSU ribosomal protein L33p @ LSU ribosomal protein L33p, zinc-dependent
predicted protein
Alcohol dehydrogenase (EC 1.1.1.1)
Adenylosuccinate lyase (EC 4.3.2.2)
Pterin-4-alpha-carbinolamine dehydratase (EC 4.2.1.96)
internalin, putative
secreted protein
LSU ribosomal protein P0 (L10p)
2-amino-3-carboxymuconate-6-semialdehyde decarboxylase (EC 4.1.1.45)
Pentapeptide repeat family protein
Prolyl endopeptidase (EC 3.4.21.26)
Translation initiation factor 2 (IF-2; GTPase)
ATP-dependent Clp protease ATP-binding subunit ClpX
Trehalose-6-phosphate phosphatase (EC 3.1.3.12)
Protein-L-isoaspartate O-methyltransferase (EC 2.1.1.77)
Phage tail fiber protein
protein arginine methyltransferase type 2 (SDMA formation)
Choline dehydrogenase (EC 1.1.99.1)
Histone acetyltransferase HPA2 and related acetyltransferases
ABC transporter permease protein
Acetylornithine deacetylase (EC 3.5.1.16)
Aconitate hydratase (EC 4.2.1.3)
Myo-inositol 2-dehydrogenase (EC 1.1.1.18)
CRISPR-associated protein Cas1
Branched-chain amino acid ABC transporter, amino acid-binding protein (TC 3.A.1.4.1)
Flavodoxin reductases (ferredoxin-NADPH reductases) family 1
Vanadium-dependent bromoperoxidase 2
Pyruvate,phosphate dikinase (EC 2.7.9.1)
Ureidoglycolate/malate/sulfolactate dehydrogenase family (EC 1.1.1.-)
RND efflux system, inner membrane transporter CmeB
Inosine-5'-monophosphate dehydrogenase (EC 1.1.1.205)
Acetolactate synthase large subunit (EC 2.2.1.6)
Adenosylcobinamide-phosphate synthase (EC 6.3.1.10)
Sulfopyruvate decarboxylase - beta subunit (EC 4.1.1.79)
RNA-2',3'-PO4:RNA-5'-OH ligase
Archease
O-acetylhomoserine sulfhydrylase (EC 2.5.1.49)
Chromosome (plasmid) partitioning protein ParA
Dolichol-phosphate mannosyltransferase (EC 2.4.1.83) homolog
Ferredoxin reductase
archaeal ATPase, fused to C-terminal DUF234 domain
Retron-type RNA-directed DNA polymerase (EC 2.7.7.49)
Lysine-epsilon oxidase (EC 1.4.3.20) antimicrobial protein LodA

## Sheet: V4.2
Dipeptide-binding ABC transporter, periplasmic substrate-binding component (TC 3.A.1.5.2)
FOG: TPR repeat
Nodulation protein nolO (EC 2.1.3.-)
Oligopeptide ABC transporter, periplasmic oligopeptide-binding protein OppA (TC 3.A.1.5.1)
ABC transporter, binding protein
Acetolactate synthase large subunit (EC 2.2.1.6)
Transposase and inactivated derivatives
Retron-type RNA-directed DNA polymerase (EC 2.7.7.49)
Mobile element protein
Ubiquinone biosynthesis monooxygenase UbiB
O-antigen export system, permease protein
IS, phage, Tn; Transposon-related functions
Mlr3248 protein
Glycosyltransferase
Lipid A export ATP-binding/permease protein MsbA
Adenylate cyclase (EC 4.6.1.1)
DNA gyrase subunit A (EC 5.99.1.3)
CRISPR-associated helicase Cas3
CRISPR-associated protein, Cse1 family
CRISPR-associated protein, Cse4 family
CRISPR-associated protein, Cas5e family
CRISPR-associated protein, Cse3 family
CRISPR-associated protein Cas1
Gamma-glutamyltranspeptidase (EC 2.3.2.2)
Nucleoside 2-deoxyribosyltransferase
Methylamine utilization protein mauG precursor
Catechol 2,3-dioxygenase (EC 1.13.11.2)
2-polyprenylphenol hydroxylase and related flavodoxin oxidoreductases
Phosphate ABC transporter, periplasmic phosphate-binding protein PstS (TC 3.A.1.7.1)
Branched-chain amino acid transport system permease protein LivM (TC 3.A.1.4.1)
High-affinity branched-chain amino acid transport system permease protein LivH (TC 3.A.1.4.1)
Plasmid stabilization system
putative cytochrome P450 hydroxylase
DNA-cytosine methyltransferase (EC 2.1.1.37)
Spermidine synthase (EC 2.5.1.16)
Alpha-1,4-N-acetylgalactosamine transferase PglH (EC 2.4.1.-)
Beta-lactamase class C and other penicillin binding proteins
Glucose-1-phosphate thymidylyltransferase (EC 2.7.7.24)
Lanthionine biosynthesis protein LanM
Antirestriction protein
Programmed cell death toxin MazF
Pyruvate formate-lyase activating enzyme (EC 1.97.1.4)
Enoyl-CoA hydratase (EC 4.2.1.17)
Cysteine desulfurase (EC 2.8.1.7)
Microsomal dipeptidase (EC 3.4.13.19)
Na+/H+ antiporter NhaP
Queuosine Biosynthesis QueE Radical SAM
Signal peptidase I (EC 3.4.21.89)
Monoamine oxidase (1.4.3.4)
Phage tail fiber protein
Phage tail fibers
Aminomethyltransferase (glycine cleavage system T protein) (EC 2.1.2.10)
VgrG protein
N-Acetyl-D-glucosamine ABC transport system, permease protein 1
ABC-type bacteriocin/lantibiotic exporters, contain an N-terminal double-glycine peptidase domain
5-Hydroxyisourate Hydrolase (HIUase) (EC 3.5.2.17)
Beta-lactamase (EC 3.5.2.6)
CRISPR-associated RecB family exonuclease Cas4 / CRISPR-associated protein Cas1

## Sheet: V4.3
Oligopeptide transport system permease protein OppC (TC 3.A.1.5.1)
ABC transporter related
biosynthesis of stilbenes, flavonoids
Chemotaxis protein methyltransferase CheR (EC 2.1.1.80)
4-hydroxyphenylacetate 3-monooxygenase (EC 1.14.13.3)
Glyoxalase family protein
Dipeptide-binding ABC transporter, periplasmic substrate-binding component (TC 3.A.1.5.2)
N-Acetyl-D-glucosamine ABC transport system, permease protein 1
Signal transduction histidine kinase
Hydroxymethylpyrimidine ABC transporter, substrate-binding component
DNA mismatch repair protein MutL
D-3-phosphoglycerate dehydrogenase (EC 1.1.1.95)
Dipeptide transport system permease protein DppC (TC 3.A.1.5.2)
Oligopeptide transport system permease protein OppB (TC 3.A.1.5.1)
TPR repeat:TPR repeat
glycosyl transferase, group 1
Alkaline phosphatase (EC 3.1.3.1)
Oligopeptide ABC transporter, periplasmic oligopeptide-binding protein OppA (TC 3.A.1.5.1)
Long-chain-fatty-acid--CoA ligase (EC 6.2.1.3)
Multicopper oxidase
Copper tolerance protein
4-hydroxythreonine-4-phosphate dehydrogenase (EC 1.1.1.262)
Exodeoxyribonuclease I (EC 3.1.11.1)
Enoyl-CoA hydratase (EC 4.2.1.17)
ABC transporter, ATP-binding protein
Gluconate dehydratase (EC 4.2.1.39)
Circadian input kinase A
Sensory box histidine kinase
DNA polymerase III alpha subunit (EC 2.7.7.7)
Cell division protein FtsH (EC 3.4.24.-)
Metallo-dependent hydrolases, subgroup B
Branched-chain amino acid ABC transporter, permease protein
Creatinine amidohydrolase (EC 3.5.2.10)
N-succinyl-L,L-diaminopimelate desuccinylase (EC 3.5.1.18)
Oxidoreductase, Gfo/Idh/MocA family
Arylsulfatase (EC 3.1.6.1)
5-methyltetrahydropteroyltriglutamate-- homocysteine methyltransferase (EC 2.1.1.14)
Xanthine dehydrogenase, molybdenum binding subunit (EC 1.17.1.4)
Xanthine dehydrogenase, FAD binding subunit (EC 1.17.1.4)
Asparagine synthetase [glutamine-hydrolyzing] (EC 6.3.5.4)
Cobalt-zinc-cadmium resistance protein CzcA; Cation efflux system protein CusA
extracellular solute-binding domain protein
N-Acetyl-D-glucosamine ABC transport system, permease protein 2
Integrins alpha chain:ASPIC/UnbV
Alkanal monooxygenase alpha chain (EC 1.14.14.3)
putative glycosyl transferase
Malonyl CoA-acyl carrier protein transacylase (EC 2.3.1.39)
